# Supplementary material for: Impact of Speed Sintering on Translucency, Opalescence and Microstructure of Dental Zirconia with a Combination of 5 mol% and 3 mol% Yttria-Stabilized Zirconia
Source: Materials (Basel). 2024 Oct 22;17(21):5148. doi: 10.3390/ma17215148 (PMC11547037; doi:10.3390/ma17215148)
Supplement: Supplementary file 1 [file materials-17-05148-s001.zip]

Archive with 1 entries (1 files):
- materials-3232045-supplementary.xlsx
