# Supplementary material for: Impact of Speed Sintering on Translucency, Opalescence and Microstructure of Dental Zirconia with a Combination of 5 mol% and 3 mol% Yttria-Stabilized Zirconia
Source: Materials (Basel). 2024 Oct 22;17(21):5148. doi: 10.3390/ma17215148 (PMC11547037; doi:10.3390/ma17215148)
Supplement: Supplementary file 1 [file materials-17-05148-s001.zip › materials-3232045-supplementary.xlsx]

## Sheet: Sheet1
2theta	EC-IL	EC-DL	ES-IL	ES-DL	CC-IL	CC-DL	CS-IL	CC-DL
25.0116	7935	8633	7710	7659	8058	7984	8163	8210
25.0247	7936	8327	7910	7685	8264	8048	8070	7972
25.0378	7897	8379	7873	7614	8134	8063	8084	8245
25.051	8050	8375	7844	7662	8291	8108	8238	8198
25.0641	7822	8241	7970	7677	8130	7854	8133	8171
25.0772	7981	8365	7799	7740	8114	7944	8060	8124
25.0903	8009	8548	7958	7807	8141	7902	8006	8172
25.1035	7877	8413	8068	7876	8134	7836	8019	8107
25.1166	7992	8467	8056	7776	8174	7870	8216	8130
25.1297	8029	8396	7824	7629	8243	8025	8164	8053
25.1429	8028	8415	7851	7637	8125	7897	8037	8140
25.156	8031	8270	7826	7578	8040	7981	8138	8308
25.1691	7868	8400	8060	7628	8260	7891	8034	8157
25.1823	7970	8374	8070	7731	8107	7878	8013	8198
25.1954	7920	8355	7832	7693	8127	8061	8040	8113
25.2085	7880	8529	7828	7852	8271	8030	8324	8093
25.2216	8023	8172	7878	7685	8231	7851	8155	8304
25.2348	7971	8317	7840	7808	8007	7957	8052	8160
25.2479	7796	8604	7841	7731	8211	7847	8168	8229
25.261	8018	8472	7992	7606	7948	7904	7878	8110
25.2742	7896	8608	7908	7546	7960	7881	8038	8155
25.2873	7952	8325	7750	7526	8100	7814	7976	8076
25.3004	7871	8640	7915	7563	8054	7853	8078	8124
25.3136	8094	8481	7976	7781	8186	8020	8058	8167
25.3267	7781	8379	7742	7691	8156	7805	7865	8207
25.3398	7981	8265	7981	7475	8075	7770	8091	8120
25.353	7811	8402	7859	7375	7898	7871	8242	8046
25.3661	7893	8494	7990	7608	8186	8001	8005	8009
25.3792	7897	8488	7915	7888	8086	8069	8135	7958
25.3923	8019	8375	7850	7726	7911	7696	8075	8138
25.4055	7949	8299	7906	7662	8166	7824	8055	8192
25.4186	7962	8472	7997	7734	8124	7874	8085	8133
25.4317	8028	8176	7902	7670	8341	7920	8083	8062
25.4449	7985	8358	7855	7702	8142	7901	8036	7991
25.458	7789	8480	7987	7626	8119	7840	8057	8078
25.4711	7883	8775	7839	7682	8127	7836	8019	8006
25.4843	7944	8443	7792	7721	8209	7982	8014	8154
25.4974	7831	8511	7976	7591	7991	7947	7981	8137
25.5105	7916	8437	7850	7711	7891	8017	8140	7986
25.5236	8164	8343	8039	7582	8007	8017	8119	8145
25.5368	7938	8316	8056	7781	8137	7942	8175	8127
25.5499	7724	8222	8061	7702	8125	7882	8334	8166
25.563	7878	8502	7961	7794	7960	7853	8424	8077
25.5762	7964	8412	7916	7574	8094	7991	8301	8161
25.5893	7893	8336	7781	7818	8275	7940	8418	8100
25.6024	7832	8382	7960	7730	8243	7787	8091	7891
25.6156	7864	8456	7923	7685	8081	8024	8204	8137
25.6287	8019	8571	7666	7663	8042	7879	8342	8151
25.6418	7939	8396	7912	7742	8113	7793	8158	8102
25.6549	7935	8427	7847	7704	8218	7961	8107	8021
25.6681	8001	8666	7861	7658	8161	7867	8102	8252
25.6812	8031	8424	7889	7692	8086	7881	8071	8150
25.6943	7906	8380	7914	7582	8134	8005	7959	8010
25.7075	8052	8456	7786	7578	7987	7804	8033	8139
25.7206	8099	8572	8035	7725	8191	7942	7953	8077
25.7337	7901	8467	7852	7651	8274	7862	7988	8463
25.7469	7866	8698	7968	7632	8168	8105	8134	8042
25.76	8067	8477	7993	7626	8211	7921	7868	8064
25.7731	7990	8680	7798	7652	8124	8043	8016	8015
25.7863	8040	8512	7883	7610	8239	7947	8047	8202
25.7994	8051	8222	8075	7676	7959	8092	8028	8187
25.8125	8220	8441	8158	7713	8162	7880	8039	8254
25.8256	7951	8356	8074	7734	8261	7792	7894	8127
25.8388	7861	8451	8207	7670	8125	8066	8023	8063
25.8519	7869	8542	7900	7722	8473	7945	8004	8289
25.865	7774	8576	8044	7689	8249	7695	8042	8192
25.8782	7808	8484	8064	7714	8094	7883	8109	8222
25.8913	8101	8278	7945	7841	8105	7971	8127	8188
25.9044	8041	8398	7967	7653	8360	7864	8204	8156
25.9176	8022	8764	7885	7717	8046	7953	8094	8341
25.9307	7961	8651	7952	7667	8305	7891	7861	8208
25.9438	7974	8525	7860	7674	8121	8031	8124	8448
25.9569	7959	8661	7932	7728	8222	7902	8188	8314
25.9701	7922	8513	8032	7795	8038	7979	7905	8072
25.9832	7923	8560	7860	7780	8140	8118	8098	7930
25.9963	7964	8493	7933	7754	8166	8015	8155	8196
26.0095	7897	8593	8147	7834	8269	7995	8088	8330
26.0226	8004	8530	7746	7932	8152	8127	8186	8350
26.0357	7782	8384	7928	7866	8284	8016	8069	8246
26.0489	7783	8654	7936	7821	8184	8020	8046	8167
26.062	7812	8490	8054	7688	8213	8112	8093	8168
26.0751	7947	8456	7922	7611	8088	7892	8149	8038
26.0882	8047	8608	7885	7544	8172	7879	8031	8090
26.1014	7804	8512	7901	7809	8107	7994	8037	8148
26.1145	7795	8647	7832	7918	8046	8027	8076	8094
26.1276	8118	8636	8040	7829	7979	8169	7975	8092
26.1408	7973	8662	8009	7733	8179	8069	8134	8299
26.1539	8027	8584	7847	7771	8214	8082	8169	8163
26.167	7833	8679	7883	7817	8075	7983	7925	8073
26.1802	7851	8935	7951	7539	8205	8146	8119	8285
26.1933	8110	8656	7787	7534	7996	8080	8185	8290
26.2064	8020	8469	7893	7844	8239	7999	8129	8256
26.2196	8109	8558	7971	7694	8199	7869	8180	8276
26.2327	8010	8538	8025	7686	8096	7826	8147	8176
26.2458	7981	8593	7722	7779	8073	8085	8225	8111
26.2589	7995	8632	7884	8040	8180	8057	8155	8234
26.2721	7881	8500	7750	7792	8054	8042	7989	8126
26.2852	7986	8705	7855	7652	8042	7869	8013	8222
26.2983	8010	8483	8027	7713	8051	8027	8461	8218
26.3115	8068	8607	7900	7651	8171	7934	8123	8380
26.3246	8015	8588	7789	7626	8263	7980	8147	8106
26.3377	7934	8434	8090	7681	8467	7903	7994	8146
26.3509	7891	8540	8002	7860	8103	8056	8149	8298
26.364	8041	8461	7890	7756	8131	7955	7970	8436
26.3771	7803	8406	7917	7837	7994	7915	8186	8282
26.3902	8015	8677	7911	7804	8138	7985	8269	8128
26.4034	7999	8603	8005	7890	7967	7960	8049	8191
26.4165	7949	8499	7959	7708	8229	8022	8195	8052
26.4296	7905	8628	7812	7770	8196	8068	8016	8314
26.4428	7831	8499	7985	7714	7958	7891	8025	8150
26.4559	8050	8492	7826	7851	8149	7912	7872	8174
26.469	7934	8576	7919	7845	8052	7967	8292	8177
26.4822	8168	8451	8024	7662	8270	8098	8157	8100
26.4953	8023	8339	8005	7768	8111	7950	8124	8333
26.5084	7885	8407	8061	7637	8210	7980	7985	8293
26.5215	7857	8647	7831	7691	8099	8018	8204	8377
26.5347	7890	8349	7963	7591	8256	7845	8024	8171
26.5478	7976	8452	7935	7811	8199	7910	8008	8061
26.5609	7989	8681	7885	7763	8020	7994	8014	8304
26.5741	7991	8395	8049	7651	8158	7962	8179	8227
26.5872	7958	8495	7763	7698	8057	8137	8172	8277
26.6003	8032	8431	8018	7780	8189	7938	8147	8075
26.6135	7916	8348	7926	7558	7949	8005	8068	8149
26.6266	7917	8392	7881	7737	7984	7996	8191	8107
26.6397	7858	8402	8010	7620	8108	7887	8158	8281
26.6529	7827	8434	7903	7790	8055	7947	8152	8127
26.666	7857	8722	7962	7685	8238	7979	7965	8379
26.6791	7991	8473	7898	7772	8188	8112	8242	8321
26.6922	7886	8334	8011	7794	8319	8017	8150	8327
26.7054	8094	8421	7891	7714	8031	8103	8179	8212
26.7185	7882	8511	7912	7685	8065	8004	8148	8255
26.7316	8039	8703	7965	7816	8155	8167	8188	8210
26.7448	8047	8686	7978	8050	8150	8107	8015	8310
26.7579	8037	8628	7902	7859	8166	7902	7898	8187
26.771	8045	8500	7747	7812	8113	8008	8125	7952
26.7842	7841	8804	7960	7665	8190	8031	8265	8054
26.7973	8023	8553	7931	7664	8067	8232	8060	8126
26.8104	8118	8508	7942	7750	8237	8011	8176	8454
26.8235	8172	8610	7889	7532	8161	8072	8137	8182
26.8367	7976	8781	7855	7803	8255	7941	8226	8257
26.8498	8191	8442	7994	7836	8165	7868	8255	8299
26.8629	7983	8413	7973	7719	8166	8002	8339	8090
26.8761	8195	8541	8049	7744	8178	7901	8197	8236
26.8892	8070	8571	8044	7881	8072	8078	8050	8290
26.9023	8040	8539	7770	7813	8217	8134	8177	8221
26.9155	8216	8514	7739	7784	8094	7932	8223	8191
26.9286	7926	8680	7970	7603	8195	7947	8068	7989
26.9417	8272	8540	7924	7695	8038	8131	8130	8155
26.9548	8317	8636	8010	7817	8157	7998	7946	8210
26.968	8229	8646	7827	7780	8020	8014	8153	8170
26.9811	8281	8774	7982	7998	8095	8068	8057	8102
26.9942	8124	8525	8105	7739	8287	7932	8071	8272
27.0074	8145	8554	7978	7774	8182	8073	8042	8176
27.0205	8212	8565	8109	7888	8351	8054	8039	8198
27.0336	8313	8699	7884	7815	8328	8083	8088	8137
27.0468	8251	8543	7885	7750	8307	8090	8131	8217
27.0599	8170	8827	7970	7801	8364	8092	8227	8393
27.073	8497	8801	8007	7954	8051	8125	8258	8310
27.0861	8221	8762	7841	7557	8076	7923	8187	8288
27.0993	8213	8752	8152	7822	8213	8235	8084	8581
27.1124	8291	8756	8230	7936	8318	8045	8343	8290
27.1255	8313	8691	8078	7790	8382	8139	8193	8365
27.1387	8196	8894	8276	7889	8399	8178	8277	8521
27.1518	8239	8843	8285	8055	8297	8408	8201	8384
27.1649	8252	8917	8586	8039	8314	8267	8238	8346
27.1781	8171	9031	8511	8050	8352	8343	8453	8540
27.1912	8180	9035	8812	7936	8603	8361	8456	8573
27.2043	8288	9331	8930	8177	8592	8487	8552	8551
27.2175	8160	9300	8873	8332	8650	8515	8723	8533
27.2306	8217	9381	8650	8444	8629	8632	8873	8791
27.2437	8120	9472	8624	8411	8962	8779	8962	9051
27.2568	8069	9371	8463	8557	9201	8948	8913	9040
27.27	8027	9373	8369	8489	9269	8856	9015	9212
27.2831	8002	9224	8156	8475	9151	8927	8904	9103
27.2962	7969	9024	8108	8571	9018	8677	8614	9395
27.3094	7989	8923	8110	8494	8854	8639	8545	8933
27.3225	7905	8667	7803	8245	8660	8534	8540	8984
27.3356	7952	8874	8207	8079	8692	8327	8566	8769
27.3488	8063	8662	8203	8144	8514	8338	8186	8723
27.3619	8008	8542	8020	7988	8566	8240	8346	8584
27.375	8064	8858	8105	7819	8500	8206	8272	8581
27.3881	7990	8578	8056	7914	8210	8187	8132	8399
27.4013	8035	8790	7935	7908	8374	8046	8199	8317
27.4144	7984	8659	7977	7853	8324	8033	8064	8343
27.4275	7944	8537	7988	7839	8441	8034	8206	8441
27.4407	7828	8727	7934	7750	8282	7984	8118	8403
27.4538	7920	8737	8191	7869	8221	7816	8076	8324
27.4669	8036	8700	8039	7906	8140	7912	8271	8376
27.4801	7917	8699	7790	7648	8114	8074	8288	8312
27.4932	8076	8716	7992	7797	8337	8125	8043	8308
27.5063	7995	8517	7924	7769	8457	7963	8089	8409
27.5194	8083	8637	8052	7801	8264	8030	7881	8475
27.5326	8133	8685	8066	7684	8168	8182	8161	8354
27.5457	7961	8537	7812	7760	8216	8030	8332	8275
27.5588	7879	8654	8034	7671	8131	8103	8079	8336
27.572	7757	8481	8027	7901	8092	7915	8204	8292
27.5851	7759	8564	7932	7708	8344	7984	8214	8470
27.5982	7946	8517	7983	7672	8180	8138	8185	8502
27.6114	7891	8645	7910	7754	8231	8308	8246	8337
27.6245	7975	8597	7973	7786	8068	8107	8214	8286
27.6376	7840	8586	7979	7575	8310	8101	8274	8321
27.6508	7929	8668	7861	7609	8330	7944	8324	8273
27.6639	7892	8688	7877	7785	8193	8012	8120	8219
27.677	7938	8603	7827	7707	8201	8029	7905	8443
27.6901	8013	8607	7851	7754	7992	7970	7934	8209
27.7033	8054	8701	7904	7708	8040	8095	7944	8167
27.7164	7881	8533	7751	7874	8214	7794	8207	8174
27.7295	7773	8725	7923	7927	8339	8101	8368	8294
27.7427	7818	8421	7984	7637	8216	8063	8185	8392
27.7558	7929	8626	7990	7811	8287	8030	8168	8213
27.7689	7868	8677	7764	7678	8131	7864	8113	8250
27.7821	7964	8650	7819	7719	8107	8004	8309	8224
27.7952	7947	8696	7963	7924	8283	7963	8075	8258
27.8083	8029	8594	7726	7780	8135	7941	8037	8190
27.8214	7907	8560	7896	7750	8129	7995	8246	8449
27.8346	7757	8510	7781	7813	8073	8020	8226	8332
27.8477	7796	8652	7835	7679	8233	7934	8117	8318
27.8608	7861	8501	8015	7981	8071	8078	7936	8363
27.874	7899	8584	7913	7592	8217	7866	8067	8148
27.8871	7940	8684	7882	7853	8222	8116	8253	8249
27.9002	7701	8534	8090	7669	8279	8217	8196	7985
27.9134	7823	8620	8012	7874	8189	7845	8192	8150
27.9265	7876	8743	7953	7755	8115	7902	8095	8449
27.9396	7839	8480	8049	7670	8066	8011	8281	8334
27.9527	7864	8577	7937	7737	8132	8088	8191	8220
27.9659	7909	8562	7804	7675	8145	7951	8069	8283
27.979	7936	8567	7942	7841	8192	8091	8104	8165
27.9921	7759	8457	7818	7873	8173	8048	7989	8120
28.0053	7933	8311	7923	7948	8186	7953	8165	8374
28.0184	7954	8491	7845	7738	8054	7936	7895	8508
28.0315	7906	8625	7991	7839	8280	7978	8164	8208
28.0447	7686	8666	7735	7744	8243	7931	8195	8131
28.0578	7965	8635	7857	7772	8175	7884	8180	8262
28.0709	7899	8416	7839	7782	8271	7964	8039	8285
28.0841	8041	8482	7827	7843	8238	8013	8081	8171
28.0972	7877	8743	7926	7823	8250	8027	8031	8203
28.1103	7896	8564	8000	7898	8143	8119	7931	8015
28.1234	7806	8515	7971	7829	8049	8199	8033	8189
28.1366	7832	8607	7923	7873	8197	7890	8121	8424
28.1497	7846	8406	7790	7775	8109	8059	8081	8217
28.1628	7843	8563	7791	7877	8212	7937	8126	8193
28.176	7840	8635	8026	7742	8230	8016	8107	8312
28.1891	7994	8533	7753	7840	8129	7953	8014	8189
28.2022	7878	8528	7772	7564	8504	7901	8063	8175
28.2154	7717	8573	7940	7788	8228	8050	8192	8198
28.2285	7922	8601	8018	7528	8161	7945	8338	8086
28.2416	7851	8788	7981	7535	8085	7869	8039	8097
28.2547	7946	8477	7809	7608	8255	8031	8202	8168
28.2679	7744	8740	7903	7735	8024	7901	8227	8162
28.281	7970	8804	7781	7745	8134	7884	8084	8366
28.2941	7835	8635	8019	7709	8160	7981	7957	8299
28.3073	7792	8589	7917	7706	8311	7986	8023	8209
28.3204	8010	8625	7886	7638	8224	8096	8092	8058
28.3335	7800	8603	7939	7712	8224	8130	8051	8220
28.3467	7688	8384	7849	7662	8206	8257	7988	8165
28.3598	7825	8677	7895	7672	7991	8035	7986	8311
28.3729	7876	8662	8020	7650	8114	7973	8061	8097
28.386	7824	8612	7990	7579	8359	7945	8132	8114
28.3992	7628	8591	7807	7643	8124	8034	8161	8221
28.4123	7811	8602	7925	7566	8100	7961	8088	8181
28.4254	7799	8619	7779	7764	8078	8007	8040	8188
28.4386	8021	8584	7710	7650	8129	7928	7896	8328
28.4517	7848	8505	7963	7640	8215	8086	7925	8289
28.4648	7821	8623	7922	7609	8351	7920	8009	8282
28.478	7687	8503	7985	7724	8226	7986	8015	8424
28.4911	7894	8506	7957	7746	8180	7806	8124	8354
28.5042	7774	8566	7935	7837	8155	7942	7930	8172
28.5173	7850	8530	7801	7785	8247	7897	7988	8191
28.5305	7822	8349	7713	7776	8242	7663	7877	8204
28.5436	7956	8514	7901	7520	8104	7801	7975	8321
28.5567	7735	8414	7954	7792	8070	8013	8008	8226
28.5699	7959	8593	7901	7865	8083	7928	7851	8295
28.583	7788	8523	7792	7735	8127	8014	8087	8268
28.5961	7966	8639	8077	7672	8145	7800	8068	8167
28.6093	7836	8675	7967	7801	8120	7775	7993	8226
28.6224	7700	8595	7910	7643	8111	8016	8086	8237
28.6355	7903	8785	8096	7594	8286	8066	7925	8229
28.6487	8014	8502	7727	7723	8206	7903	8083	8312
28.6618	7995	8440	7784	7777	8144	8040	8045	8342
28.6749	7766	8598	7916	7633	8124	8038	8165	8450
28.688	7897	8613	7932	7788	8021	7986	7990	8444
28.7012	7927	8572	7950	7791	7982	7741	8149	8111
28.7143	7783	8659	7911	7796	8086	7779	7984	8240
28.7274	8123	8419	7702	7656	8117	8200	8085	8112
28.7406	8114	8678	7918	7622	8173	7913	7943	8247
28.7537	8028	8503	8000	7874	8070	7939	7972	8230
28.7668	7929	8673	7869	7578	8043	7822	7930	7999
28.78	8088	8464	7645	7566	8126	7824	8071	8059
28.7931	8079	8717	7862	7704	8026	8061	8085	8109
28.8062	8066	8618	7689	7708	8153	7830	8026	8328
28.8193	7982	8552	7824	7739	7999	8057	7974	8293
28.8325	8077	8513	7821	7761	7977	7894	8110	8214
28.8456	8065	8478	7948	7792	8327	7845	8078	8205
28.8587	8146	8859	7786	7741	8123	7769	8021	8173
28.8719	8209	8802	7878	7758	8255	8146	8056	8105
28.885	8374	8658	7958	7772	8092	7987	8100	8111
28.8981	8468	8601	7866	7821	7977	7874	8015	8205
28.9113	8424	8720	7836	7777	7846	7734	7987	8267
28.9244	8237	8645	7851	7762	8037	7980	7998	8260
28.9375	8443	8573	7940	7768	8001	8032	8067	8270
28.9506	8637	8653	8102	7659	8268	7790	7915	8358
28.9638	8399	8601	7834	7847	8194	7932	8153	8275
28.9769	8470	8768	8000	7783	8252	8033	7921	8203
28.99	8594	8791	7826	7769	8218	8124	8269	8252
29.0032	8660	8660	7983	7779	8051	7962	8136	8202
29.0163	8568	8810	7962	7716	8033	7909	8186	8537
29.0294	8691	8912	7872	7797	7935	7793	8084	8285
29.0426	8801	8777	8074	7839	8295	7961	8179	8360
29.0557	8921	8800	7944	7837	8266	8108	8157	8496
29.0688	9024	9025	8051	7869	8189	8107	7947	8409
29.082	9135	8990	8190	7952	8199	8329	8111	8475
29.0951	8980	9258	8166	8063	8343	8163	8111	8653
29.1082	8916	9024	8300	7894	8371	8256	8244	8506
29.1213	9123	9075	8491	8312	8311	8174	8354	8382
29.1345	9160	9304	8508	8006	8391	8303	8436	8652
29.1476	9013	9347	8862	7967	8721	8468	8377	8720
29.1607	9225	9611	8708	8340	8590	8375	8592	8745
29.1739	9143	9736	9037	8526	8782	8464	8616	8868
29.187	8907	9711	9028	8533	8903	8858	8857	9003
29.2001	9143	9851	9057	8612	8805	8737	8920	9124
29.2133	9067	9803	8832	8798	9211	8955	9146	9065
29.2264	9235	9927	8912	8735	9315	8949	9069	9400
29.2395	9317	9817	9060	8717	9526	9205	9048	9413
29.2526	9366	9888	8948	8949	9368	9312	9281	9327
29.2658	8921	10108	8948	8938	9297	9267	9191	9566
29.2789	9016	10085	9133	9106	9296	9247	9345	9371
29.292	9170	10159	9122	8886	9337	8992	9302	9613
29.3052	9163	10242	9022	8949	9452	9246	9323	9542
29.3183	9094	10187	9065	9007	9479	9228	9440	9700
29.3314	9280	10058	9080	8900	9406	9230	9348	9587
29.3446	9297	10181	9274	8896	9318	9279	9325	9536
29.3577	9295	10046	9044	9171	9603	9260	9184	9713
29.3708	9387	10191	9238	9043	9673	9337	9348	9513
29.3839	9417	9994	9202	8902	9650	9439	9221	9709
29.3971	9482	10510	9155	9033	9373	9259	9140	9580
29.4102	9465	10375	8996	9236	9350	9265	9263	9664
29.4233	9572	10572	9382	9018	9449	9345	9317	9610
29.4365	9748	10091	9124	9158	9619	9423	9437	9798
29.4496	9769	10283	9270	9035	9686	9175	9436	9919
29.4627	9922	10206	8867	9120	9621	9248	9485	9797
29.4759	9840	10347	9231	9133	9614	9474	9591	9704
29.489	10197	10424	9247	9250	9727	9392	9452	9711
29.5021	10345	10338	9245	9223	9563	9485	9511	9850
29.5153	10542	10486	9293	9370	9545	9451	9454	9837
29.5284	10816	10419	9257	9328	9582	9469	9558	10018
29.5415	11288	10532	9480	9372	9527	9333	9455	9710
29.5546	11569	10336	9327	9282	9613	9387	9488	9867
29.5678	12096	10462	9315	9167	9498	9513	9375	10079
29.5809	12806	10632	9434	9424	9626	9414	9744	9777
29.594	13580	10639	9231	9306	9720	9638	9926	9913
29.6072	14326	10752	9288	9170	9504	9380	9603	9849
29.6203	15563	10840	9497	9381	9799	9593	9601	9995
29.6334	16740	10949	9646	9580	9738	9605	9437	10214
29.6466	18096	10994	9581	9665	9675	9617	9689	10118
29.6597	20100	10957	9421	9392	9828	9668	9648	10205
29.6728	22020	10931	9375	9820	9810	9665	9626	10293
29.6859	24566	10893	9605	9545	9723	9826	9772	10298
29.6991	27305	11122	9490	9752	9802	9684	9745	10493
29.7122	30128	11283	9520	9904	9884	10057	9808	10267
29.7253	33534	11306	9633	10023	9892	9930	9838	10188
29.7385	36954	11481	9999	10070	10069	10010	10059	10705
29.7516	40474	11585	9821	10017	9944	10049	9957	10308
29.7647	44604	11898	9868	10268	10083	10176	10003	10437
29.7779	49001	11995	9879	10082	10093	10145	9934	10699
29.791	53871	12430	10066	10372	10329	10297	10073	10689
29.8041	59309	12511	10158	10775	10399	10385	10112	11045
29.8172	64505	12963	10615	10809	10593	10676	10234	10930
29.8304	70514	13385	10686	11071	10580	10631	10469	11218
29.8435	76887	13739	10899	11383	10696	11036	10558	11602
29.8566	83069	14167	11128	11724	10885	11102	10901	11699
29.8698	90561	14878	11636	11835	10991	11147	10976	12064
29.8829	98046	15798	12271	12070	11174	11732	11098	12024
29.896	105395	16752	12945	12554	11583	11973	11595	12252
29.9092	113649	18000	13798	13168	12022	12348	11994	12885
29.9223	121572	19311	14777	13560	12401	12953	12659	13525
29.9354	130290	20734	15773	14628	13137	13525	13100	14334
29.9486	138011	23015	17396	15574	13638	14574	13928	15282
29.9617	144954	25240	18952	16492	14433	15462	14768	15945
29.9748	153309	28379	21104	17741	15498	16861	15734	17051
29.9879	160721	31279	23474	19663	16905	18418	17211	18580
30.0011	166807	35788	26250	21451	18371	19939	19109	20192
30.0142	171813	41069	30705	23672	20242	22060	21163	22188
30.0273	176978	47384	36025	26782	22382	24639	23878	24588
30.0405	179475	55289	41604	29942	25391	28124	27172	27499
30.0536	181220	65235	49647	34122	29275	31966	31769	30633
30.0667	182323	77605	60516	39679	33730	37532	37151	35037
30.0799	180312	91535	73653	46594	39384	44044	43912	40610
30.093	178173	110347	91564	55092	46921	52119	52046	46785
30.1061	174016	130144	115180	65266	56530	62158	63277	55496
30.1192	168257	154925	148509	78304	67710	74690	77421	65746
30.1324	159368	183347	192816	94242	83431	90239	96810	79333
30.1455	148774	214472	249727	113715	105019	110696	121730	95446
30.1586	138434	249579	316476	137228	133587	136593	156356	115729
30.1718	125456	286467	379672	164536	172092	168886	201169	143029
30.1849	111914	325501	417732	195635	222612	208711	257385	175875
30.198	97578	361503	408649	229531	284063	255857	319910	218588
30.2112	84740	387283	363615	266730	349228	310333	374510	267003
30.2243	72623	394543	315295	307083	404510	364100	400307	320468
30.2374	61208	378430	286104	343055	427159	402364	387425	371478
30.2505	51487	342657	270877	363747	404963	405359	348199	406978
30.2637	43422	302053	251577	359684	360362	366968	310676	410795
30.2768	35827	268961	216864	329491	321181	315808	284924	379105
30.2899	29696	238158	170098	289992	299846	275225	267081	329571
30.3031	24791	211710	125171	255381	283759	252139	244140	289547
30.3162	21173	179426	91588	229637	256193	234942	206555	263850
30.3293	18293	144438	68012	207164	213934	208942	163330	243752
30.3425	16437	110377	52151	180181	166615	168613	124589	216259
30.3556	15043	83078	40416	146349	125343	125338	93457	178158
30.3687	14001	63205	32784	112803	95388	90504	70032	135239
30.3818	12817	49797	27857	84103	72322	66014	54556	98603
30.395	12363	40728	23871	62987	56136	49929	43822	73414
30.4081	11798	33762	21079	48187	44731	39357	35691	55702
30.4212	11343	29467	18926	38352	36451	32875	30230	44585
30.4344	10788	26100	17352	31715	30516	28349	26280	36853
30.4475	10684	23528	16092	27194	26407	24959	23088	31085
30.4606	10584	21232	14706	23945	23216	22324	20999	27353
30.4738	10222	19658	13778	21007	20683	19965	18977	24446
30.4869	10098	18124	13076	19397	18902	18441	17264	22017
30.5	9967	17002	12522	17820	17200	16973	15872	19963
30.5132	9763	15977	11983	16318	15987	15887	15162	18743
30.5263	9758	15092	11804	15203	14967	14987	14075	17176
30.5394	9617	14498	11121	14506	13849	14118	13405	16250
30.5525	9487	13955	10987	13527	13397	13410	12528	15156
30.5657	9402	13319	10704	13099	12741	12522	12192	14507
30.5788	9362	12891	10631	12529	12293	12478	11801	13965
30.5919	9446	12767	10193	11831	11705	11749	11225	13471
30.6051	9264	11985	10059	11625	11469	11392	11305	12687
30.6182	9393	11840	10042	11285	11133	11229	10956	12452
30.6313	9127	11790	9895	10885	10837	11163	10800	11939
30.6445	9159	11609	9909	10921	10691	10849	10352	11842
30.6576	9132	11294	9831	10774	10678	10825	10521	11383
30.6707	9108	11166	9587	10427	10536	10525	10256	11245
30.6838	9089	11257	9568	10164	10308	10302	10198	11389
30.697	8954	11084	9716	10045	10288	10207	10192	10783
30.7101	8955	11250	9623	9819	10100	10134	9857	10780
30.7232	8905	10949	9582	9708	9973	10036	9839	10753
30.7364	8663	10800	9417	9892	9799	9760	10106	10731
30.7495	8634	10582	9220	9700	10035	9832	9775	10465
30.7626	8718	10621	9276	9505	9916	9772	9731	10448
30.7758	8886	10464	9125	9524	9964	9483	9625	10407
30.7889	8823	10578	9243	9298	9770	9668	9851	10369
30.802	8939	10257	9321	9319	9850	9796	9478	10372
30.8151	8861	10279	9095	9370	9719	9636	9500	10104
30.8283	8535	10412	9018	9251	9622	9718	9268	10271
30.8414	8681	10259	9079	9340	9539	9527	9405	10154
30.8545	8821	9955	8844	9131	9463	9290	9486	9996
30.8677	8675	10057	8958	9144	9582	9233	9607	9933
30.8808	8620	10023	8956	8996	9489	9273	9364	9807
30.8939	8582	9890	8811	8929	9286	9349	9333	9796
30.9071	8709	9882	9097	9055	9452	9438	9316	9972
30.9202	8547	9826	8836	9086	9377	9423	9301	9874
30.9333	8592	9951	8884	8814	9375	9264	9446	9783
30.9465	8764	10121	8792	8911	9136	9119	9153	9647
30.9596	8509	9826	8936	8879	9316	9190	9006	9674
30.9727	8489	9820	8920	8890	9074	9102	8916	9559
30.9858	8658	9785	8862	8827	9232	9089	9066	9292
30.999	8290	9823	8874	8957	9223	8952	8995	9683
31.0121	8562	9799	8645	8621	9127	8908	9004	9447
31.0252	8514	9805	8728	8804	9249	9098	9073	9468
31.0384	8507	9790	8759	8791	9024	9034	9071	9477
31.0515	8485	9663	8824	8666	9125	8667	8797	9462
31.0646	8514	9699	8564	8767	9034	9080	8824	9271
31.0778	8399	9856	8643	8811	9131	8962	9044	9399
31.0909	8666	9609	8739	8724	9051	8739	8892	9428
31.104	8465	9537	8771	8740	8938	8901	9111	9209
31.1171	8438	9539	8667	8658	8948	8688	8687	9239
31.1303	8580	9624	8594	8568	9001	8790	8910	9318
31.1434	8502	9623	8638	8646	9015	8854	8888	9332
31.1565	8602	9639	8763	8718	9259	8868	8847	9315
31.1697	8488	9493	8447	8626	8968	8815	9050	9361
31.1828	8378	9450	8547	8656	8870	9075	8893	9191
31.1959	8492	9675	8557	8589	9045	8742	8713	9212
31.2091	8462	9490	8484	8587	8965	8820	8954	9208
31.2222	8581	9693	8579	8636	8880	8826	8846	9316
31.2353	8559	9603	8539	8498	8951	8978	8940	9336
31.2484	8487	9504	8554	8477	8949	8767	8808	9128
31.2616	8358	9601	8591	8645	8808	8901	8776	9276
31.2747	8412	9501	8466	8655	8890	8813	8736	9251
31.2878	8443	9446	8390	8556	8809	8680	8679	9051
31.301	8556	9426	8715	8555	9030	8832	8806	9258
31.3141	8473	9430	8477	8255	8942	8799	8863	9174
31.3272	8519	9320	8456	8422	9094	8683	8769	9092
31.3404	8398	9418	8328	8277	9066	8509	8929	8984
31.3535	8395	9288	8595	8363	8743	8650	8844	9059
31.3666	8420	9262	8451	8374	8759	8606	8926	9032
31.3798	8394	9323	8580	8226	8902	8679	8629	9252
31.3929	8312	9337	8444	8318	8881	8597	8692	9011
31.406	8371	9495	8399	8005	8806	8585	8868	9027
31.4191	8244	9521	8767	8303	8915	8626	8761	9177
31.4323	8354	9306	8621	8264	8859	8706	8736	9086
31.4454	8507	9204	8412	8372	8991	8599	8708	9080
31.4585	8573	9562	8442	8231	8650	8664	8602	9066
31.4717	8333	9617	8519	8408	8864	8529	8530	9055
31.4848	8252	9333	8679	8423	8794	8565	8636	8790
31.4979	8272	9442	8577	8431	8854	8587	8621	8945
31.5111	8420	9412	8501	8369	8702	8502	8515	8844
31.5242	8518	9246	8527	8369	8765	8573	8817	8888
31.5373	8432	9125	8540	8419	8838	8516	8604	8965
31.5504	8142	9324	8554	8349	8808	8442	8910	8839
31.5636	8138	9238	8359	8329	8777	8553	8712	8798
31.5767	8194	9242	8476	8307	8814	8672	8669	8908
31.5898	8288	9080	8643	8250	8894	8637	8844	9062
31.603	8413	9318	8529	8146	9010	8501	8700	9025
31.6161	8341	9292	8563	8297	8773	8619	8933	8769
31.6292	8222	9224	8455	8281	8861	8602	8643	8688
31.6424	8043	9306	8214	8289	8863	8620	8697	8864
31.6555	8215	9221	8299	8047	8909	8650	8697	9030
31.6686	8353	9285	8193	8323	8664	8558	8590	8833
31.6817	8174	9192	8162	8257	8793	8652	8685	8779
31.6949	8231	9282	8492	8279	8551	8655	8584	8952
31.708	7974	9321	8337	8292	8696	8478	8647	9024
31.7211	8209	9241	8285	8175	8559	8699	8637	9030
31.7343	8043	9119	8291	8333	8520	8445	8640	8990
31.7474	8147	9260	8038	8203	8728	8740	8519	9214
31.7605	8172	9067	8335	8323	8455	8731	8482	8922
31.7737	8246	9300	8373	8348	8708	8605	8638	8918
31.7868	8220	9208	8389	8176	8711	8636	8601	8993
31.7999	8032	9205	8370	8413	8708	8558	8636	8905
31.8131	8052	9105	8136	8302	8589	8450	8693	8708
31.8262	8090	9269	8300	8087	8737	8352	8538	8709
31.8393	8183	9120	8473	8076	8596	8447	8375	8926
31.8524	8156	9142	8258	8169	8613	8545	8429	8914
31.8656	8022	9210	8064	8103	8434	8442	8490	8698
31.8787	8156	9307	8278	7994	8705	8362	8440	8855
31.8918	8003	9234	8079	8104	8545	8454	8466	8769
31.905	7937	9060	8159	8066	8435	8446	8439	8562
31.9181	8155	9046	8205	8287	8421	8343	8549	8761
31.9312	7975	9149	8210	8098	8413	8365	8421	8620
31.9444	8019	9137	8353	8183	8599	8445	8567	8682
31.9575	8263	9132	8253	8133	8338	8437	8438	8642
31.9706	8159	9111	8085	7962	8340	8367	8530	8717
31.9837	8135	9029	8027	8104	8423	8382	8316	8679
31.9969	7977	9137	8071	8026	8543	8348	8420	8808
32.01	8034	9081	8295	8169	8519	8203	8433	8655
32.0231	8142	9215	8267	8006	8601	8213	8650	8748
32.0363	8284	9103	8026	8191	8493	8313	8327	8660
32.0494	8013	9104	8056	8071	8303	8328	8230	8679
32.0625	8208	8955	7946	8098	8562	8180	8370	8769
32.0757	7874	8963	7998	8220	8511	8294	8399	8661
32.0888	8162	9030	8190	8120	8426	8269	8508	8614
32.1019	8108	8982	8044	8079	8564	8382	8397	8740
32.115	8061	9029	8175	7969	8537	8302	8432	8790
32.1282	8005	9214	8205	7908	8490	8419	8465	8764
32.1413	8042	9017	8106	8125	8456	8360	8318	8624
32.1544	8203	9080	7914	8142	8484	8195	8289	8485
32.1676	8257	9136	7875	8010	8397	8431	8364	8632
32.1807	7904	9170	8180	7885	8502	8188	8224	8594
32.1938	8162	8931	8070	8041	8587	8173	8456	8758
32.207	8024	8953	8145	8110	8481	8259	8511	8752
32.2201	8071	9130	8226	8034	8486	8275	8282	8726
32.2332	7920	9007	8190	7837	8589	8345	8239	8609
32.2463	8026	8925	8049	7907	8502	8325	8348	8623
32.2595	8043	8933	8189	7979	8341	8327	8357	8513
32.2726	8136	8991	8118	8128	8328	8190	8294	8439
32.2857	8018	9056	8037	8021	8284	8447	8346	8558
32.2989	8221	8885	8095	8104	8459	8322	8359	8590
32.312	8135	9020	8060	7942	8526	8354	8418	8561
32.3251	7979	8874	8139	7918	8410	8204	8295	8486
32.3383	7965	8811	8154	8173	8398	8220	8294	8560
32.3514	7964	8976	8175	8028	8482	8182	8115	8626
32.3645	7838	9049	8197	8055	8360	8259	8158	8795
32.3777	7896	9062	8059	7967	8302	8277	8121	8364
32.3908	7908	9116	8284	8008	8499	8143	8387	8626
32.4039	7889	8917	8171	7915	8545	8258	8162	8625
32.417	7998	8895	8029	8067	8256	8323	8293	8620
32.4302	7807	8866	7968	7980	8313	8127	8450	8469
32.4433	7902	8802	8124	7996	8443	8073	8318	8595
32.4564	7923	9016	8030	7994	8337	8182	8266	8598
32.4696	7884	8908	7942	7961	8182	8255	8104	8577
32.4827	8177	8851	7890	8087	8368	8171	8346	8512
32.4958	7961	9099	8039	7978	8682	8151	8168	8636
32.509	7978	8930	8117	8083	8509	8128	8180	8450
32.5221	7946	9051	8154	8074	8325	8209	8139	8538
32.5352	8045	8958	8164	7824	8482	8050	8342	8496
32.5483	8019	8830	8039	8159	8173	8166	8379	8597
32.5615	8171	8786	8143	8071	8458	8162	8312	8678
32.5746	7952	8819	8159	7797	8419	8160	8338	8680
32.5877	7942	9092	7934	7809	8378	8349	8194	8436
32.6009	8029	8832	8019	7907	8581	8287	8450	8523
32.614	7994	8772	8116	7994	8383	8121	8437	8497
32.6271	8149	8891	7860	7867	8384	8059	8241	8597
32.6403	8049	8809	7975	8042	8355	8300	8074	8563
32.6534	8009	8770	8064	8045	8258	8144	8126	8484
32.6665	7753	8762	8054	7890	8287	8304	8250	8555
32.6796	7924	9061	8124	7799	8497	8268	8180	8562
32.6928	7722	8950	7876	7960	8337	8171	8269	8736
32.7059	7852	8885	8177	7865	8371	8245	8253	8460
32.719	7902	8763	7982	7786	8294	8269	8116	8679
32.7322	7857	8950	7989	7992	8322	8239	8145	8290
32.7453	7997	8740	7953	8051	8414	8163	8256	8517
32.7584	7944	8822	8107	7809	8505	8145	8133	8530
32.7716	7784	8919	7994	7786	8362	8467	8420	8615
32.7847	7807	8987	8028	7894	8231	7965	8399	8548
32.7978	7806	9015	8056	7894	8393	8130	8448	8630
32.811	7924	8998	8142	7789	8612	8101	8468	8434
32.8241	7960	8963	7976	8047	8384	8125	8498	8574
32.8372	7847	8915	7947	7890	8363	8121	8191	8461
32.8503	7898	9067	8223	7811	8294	8108	8363	8675
32.8635	7775	8931	8122	7793	8496	8056	8346	8464
32.8766	7850	8896	7910	7953	8469	8440	8380	8466
32.8897	7827	9000	8051	7880	8392	8191	8333	8401
32.9029	8107	8900	8054	8061	8301	8316	8288	8444
32.916	7826	8887	8184	8019	8334	8090	8384	8726
32.9291	7705	8890	7942	7773	8547	8162	8138	8568
32.9423	7955	8893	8015	7744	8433	8303	8266	8398
32.9554	7814	8890	8101	7983	8371	8131	8251	8559
32.9685	7830	8907	8166	7970	8391	8234	8213	8489
32.9816	7788	8961	8152	7888	8348	8302	8339	8528
32.9948	7849	8723	7886	8048	8352	8241	8413	8471
33.0079	8028	8746	8218	7938	8247	8008	8222	8453
33.021	7938	8693	8095	7856	8259	8048	8350	8549
33.0342	7896	8759	7947	7971	8356	8080	8307	8444
33.0473	7739	8815	7993	8142	8511	8160	8314	8524
33.0604	7837	8676	8332	7941	8337	8229	8257	8429
33.0736	7997	8844	8104	7929	8309	8215	8358	8407
33.0867	7875	8645	8022	7922	8185	8058	8185	8565
33.0998	7893	8901	8043	7880	8501	8043	8354	8585
33.1129	7913	8768	8132	7841	8410	8089	8192	8363
33.1261	7828	8723	7936	7830	8454	8270	8105	8414
33.1392	7746	8697	7987	7794	8325	8185	8073	8462
33.1523	7819	9000	7972	7723	8119	8030	8089	8549
33.1655	7819	8954	7915	7795	8192	8208	8260	8670
33.1786	7784	8842	7942	7704	8439	8040	8129	8433
33.1917	7954	8657	7908	7904	8374	7888	8163	8423
33.2049	7931	8773	8039	7863	8384	8111	8212	8525
33.218	7872	8518	7980	7873	8274	8157	8095	8542
33.2311	7912	8891	7954	7875	8404	8039	8062	8499
33.2443	7785	8968	7993	7825	8224	7956	8133	8355
33.2574	7658	8883	8102	7913	8310	8008	8283	8459
33.2705	7902	8784	7867	7843	8242	8110	8380	8377
33.2836	7846	8837	7774	7833	8330	8112	8082	8571
33.2968	7812	8925	8012	7773	8120	8181	8002	8379
33.3099	7839	8991	7936	7800	8373	7905	8001	8471
33.323	7954	8816	8068	7587	8259	8005	8087	8417
33.3362	7987	8679	8021	7906	8157	7954	8326	8334
33.3493	7839	8816	8056	7704	8280	7915	8114	8290
33.3624	7854	8749	8106	7739	8322	7999	8018	8253
33.3756	7873	8656	8085	7814	8235	8093	8155	8286
33.3887	7882	8663	7919	7827	8283	8180	8152	8188
33.4018	7892	8766	7963	7711	8136	7984	8087	8419
33.4149	7802	8755	7976	7762	8203	8129	8051	8479
33.4281	7821	8856	7922	7774	8310	8180	7994	8459
33.4412	7851	8979	7875	7723	8140	8086	8051	8530
33.4543	8148	8796	7855	7769	8182	8018	8156	8300
33.4675	8051	8749	7980	7746	8160	7958	8199	8543
33.4806	7910	8745	7918	7791	8037	8116	8111	8361
33.4937	7975	8880	7799	7919	8083	8117	8116	8391
33.5069	7843	8835	7936	7856	8283	7918	8069	8537
33.52	7849	8675	7955	7783	8223	8090	8211	8456
33.5331	7943	9094	8033	7807	8470	8107	7958	8704
33.5462	8026	8837	7816	8014	8240	8074	8089	8685
33.5594	7945	8894	7766	7972	8281	8175	8205	8674
33.5725	8070	8690	7989	7789	8314	8261	8241	8540
33.5856	7913	8777	8092	7896	8198	8079	8302	8599
33.5988	7911	8954	7942	7820	8205	7995	8355	8656
33.6119	8008	8813	7860	7839	8281	7959	8225	8486
33.625	7772	8819	7907	7643	8085	8112	8257	8529
33.6382	8020	8748	8057	7803	8361	8101	8110	8595
33.6513	7948	8735	8041	7790	8266	8162	8332	8304
33.6644	7939	8775	8017	7888	8213	8169	8137	8392
33.6775	7888	8985	7837	7722	8148	8076	8259	8524
33.6907	8216	8773	7960	7780	8260	8220	8141	8512
33.7038	8200	8983	7953	7750	8236	8154	8229	8531
33.7169	7947	8788	7865	7777	8433	8017	8167	8548
33.7301	8120	9054	8011	7866	8282	8132	8011	8478
33.7432	8054	8940	7932	8012	8409	7955	8256	8389
33.7563	8171	8866	7853	7968	8382	8007	8323	8565
33.7695	7883	8793	7962	7890	8377	8051	8248	8559
33.7826	8006	8880	8038	7975	8321	7993	8119	8363
33.7957	8150	9062	8055	7853	8543	8059	8207	8655
33.8089	8236	8682	8121	7783	8290	7987	8250	8564
33.822	8118	8871	8120	7846	8377	8090	8311	8516
33.8351	8185	9065	8131	7790	8354	8070	8262	8306
33.8482	8232	8794	8145	7901	8403	8162	8271	8442
33.8614	8151	8909	8169	7943	8500	8358	8297	8421
33.8745	8084	8846	8019	7841	8452	7989	8336	8551
33.8876	8352	8842	8065	8074	8342	8039	8423	8386
33.9008	8259	9006	8144	7644	8601	8141	8328	8550
33.9139	8111	8838	8118	7910	8573	8012	8268	8647
33.927	8013	8825	8223	7784	8542	7901	8303	8549
33.9402	8089	8899	8119	7832	8255	8216	8122	8447
33.9533	8198	9040	8190	7955	8373	8149	8132	8474
33.9664	8414	8917	8243	7901	8368	8101	8442	8559
33.9795	8094	8905	8115	7805	8484	8248	8237	8435
33.9927	8280	8930	8251	7836	8347	8116	8246	8436
34.0058	8203	8901	8192	8042	8338	8118	8377	8682
34.0189	8169	9071	8245	7793	8563	8251	8600	8381
34.0321	8220	8928	8135	7964	8581	8111	8310	8407
34.0452	8191	9210	8046	7920	8426	8285	8420	8515
34.0583	8157	8990	8167	7949	8481	8252	8379	8567
34.0715	8315	9072	8345	7925	8559	8105	8289	8573
34.0846	8307	9168	8129	8058	8622	8386	8447	8722
34.0977	8286	9146	8122	8121	8423	8218	8354	8850
34.1108	8464	9231	8253	8013	8443	8232	8280	8629
34.124	8382	9087	8264	7958	8405	8313	8453	8614
34.1371	8446	8930	8309	8003	8374	8242	8447	8658
34.1502	8583	9150	7984	8023	8569	8266	8408	8666
34.1634	8454	9005	8117	8122	8383	8517	8459	8794
34.1765	8646	9241	8018	8185	8698	8302	8474	8597
34.1896	8591	9184	8181	8190	8503	8378	8529	8680
34.2028	8819	9344	8269	7946	8562	8484	8382	8735
34.2159	8818	9157	8198	8064	8506	8506	8347	8756
34.229	8898	9098	8073	7995	8535	8519	8296	8903
34.2422	9089	9168	8253	8108	8597	8366	8359	8706
34.2553	9029	9308	8124	8068	8611	8545	8319	8747
34.2684	9409	9247	8350	8073	8718	8454	8656	8715
34.2815	9614	9032	8216	8214	8638	8438	8424	8772
34.2947	9658	9077	8149	8198	8571	8567	8444	8857
34.3078	10055	9169	8231	8084	8656	8397	8402	8743
34.3209	10112	9412	8345	8309	8590	8566	8430	8872
34.3341	10269	9479	8301	8312	8516	8439	8552	9036
34.3472	10586	9553	8399	8235	8557	8551	8435	8915
34.3603	10844	9591	8389	8335	8598	8590	8443	8941
34.3735	11340	9877	8394	8339	8727	8501	8781	8942
34.3866	11736	9728	8318	8246	8761	8654	8382	9043
34.3997	12010	9748	8394	8526	8659	8751	8621	9054
34.4128	12478	10036	8551	8504	8757	8745	8637	9501
34.426	13060	10013	8401	8518	8837	9115	8790	9274
34.4391	13473	10188	8668	8774	8945	9258	8647	9331
34.4522	13787	10482	8556	8770	8740	9231	8679	9603
34.4654	14682	10855	8715	8650	8862	9561	8690	9613
34.4785	14860	10985	8804	9138	8865	9510	8997	9743
34.4916	15686	11713	8876	9245	8983	9769	8778	10094
34.5048	16336	11956	9058	9317	9103	10092	8917	10207
34.5179	17145	12664	9047	9611	9061	10249	9141	10683
34.531	17949	13467	9243	10100	9297	10824	9268	10845
34.5441	18741	14558	9432	10396	9239	11189	9242	11353
34.5573	19471	16066	9624	10856	9547	12010	9417	11785
34.5704	19877	18097	9913	11297	9806	12880	9731	12414
34.5835	21013	20527	10244	12300	9966	13853	9847	13245
34.5967	22205	23422	10716	13543	10136	15560	9973	14480
34.6098	22745	26788	11359	15022	10403	17806	10330	15968
34.6229	23622	30090	12138	17072	11043	20438	10729	17636
34.6361	24382	33366	12811	19843	11174	23848	11360	20153
34.6492	25554	35687	13491	23191	12190	28019	11809	23139
34.6623	26522	36077	14511	26919	12780	32006	12787	26567
34.6755	27127	35049	14838	29709	13901	35065	13627	30729
34.6886	28236	32941	15379	31935	14770	35982	14251	33845
34.7017	29139	31429	15595	31680	15683	34905	15400	36297
34.7148	29985	30310	16159	30457	16510	33136	16490	37617
34.728	30812	29495	16675	28729	17145	31190	17009	37133
34.7411	31367	28471	17509	27328	17417	29544	17492	35120
34.7542	32606	27298	18818	26668	17964	28811	18375	33281
34.7674	33450	25784	19962	26088	18387	27772	19049	31587
34.7805	34098	23840	21444	25657	18752	26826	19679	30463
34.7936	34670	22452	22965	24389	19618	24990	20986	29303
34.8068	35167	21547	25291	23223	20478	23138	22186	27932
34.8199	35346	20988	27330	21688	21235	20700	23662	25801
34.833	35855	20351	29238	20172	22672	19295	25534	24074
34.8461	36220	20418	30561	19099	24266	17910	27445	21506
34.8593	36261	20422	30884	18210	26023	17048	28722	19945
34.8724	36088	20750	31050	17917	27845	16264	30259	18336
34.8855	36081	21276	30784	17783	29699	16021	31172	17512
34.8987	35609	21303	31074	17703	31016	15628	31215	16553
34.9118	35240	22166	31813	17597	31830	15460	31164	16028
34.9249	34912	22575	32493	17609	32011	15335	31325	15809
34.9381	34356	23328	33247	17611	32365	15571	31864	15453
34.9512	33184	24057	34522	18033	32937	15495	32338	15499
34.9643	32431	24479	35260	18510	33980	15788	33276	15374
34.9774	31000	24636	36927	19072	35087	16029	33921	15656
34.9906	30065	24534	39797	19581	36207	16430	35169	15963
35.0037	28720	24454	43517	20305	37667	16869	35956	15985
35.0168	27806	23809	48391	20819	39855	17612	38246	16600
35.03	26053	23978	54299	21573	42195	18385	41126	17008
35.0431	24733	23552	57715	21882	45238	18897	44996	17719
35.0562	22948	23480	58555	22229	49548	19798	49112	18361
35.0694	21518	23364	54153	22404	53330	20332	53360	19012
35.0825	20059	23640	46748	22062	55578	20783	54720	19701
35.0956	19152	23896	41254	21874	56273	20970	53010	21042
35.1088	18160	24605	38183	21770	52504	21636	49039	22136
35.1219	17321	26233	37739	22129	47004	22735	44518	23541
35.135	16297	28467	37928	22599	42471	23654	41153	25284
35.1481	15339	31363	36326	23207	39845	25823	39732	27364
35.1613	14571	35154	33348	24503	39055	28517	39184	30496
35.1744	14015	39150	28567	26344	38431	31978	38375	34779
35.1875	13310	43722	25293	28962	36302	36624	35909	39993
35.2007	12588	47831	23053	32555	33986	41924	33072	45201
35.2138	12067	51288	21594	36406	30637	47690	29611	50713
35.2269	11722	51361	20222	40729	28202	52615	27082	55192
35.2401	11067	48878	18840	44688	25786	53749	24678	57015
35.2532	10710	45604	17647	46307	25203	52057	23025	55562
35.2663	10194	41526	16297	45147	24139	47521	21237	50946
35.2794	9702	37500	15324	41596	22864	41702	19576	46638
35.2926	9638	35717	14344	38084	21030	37739	18108	42620
35.3057	9520	33120	14039	33961	19756	35764	17021	38920
35.3188	9177	31187	13367	31541	18221	33990	16104	37383
35.332	8862	28111	12561	30198	17163	32338	15346	34978
35.3451	8908	24629	11566	28602	16345	29206	14309	31937
35.3582	8681	20805	10757	26500	15354	24983	13085	27954
35.3714	8637	17666	10301	23236	14648	20799	12491	23608
35.3845	8320	15481	9742	19782	13645	17283	11568	19449
35.3976	8454	13775	9544	16384	12843	14583	11008	16615
35.4107	8090	12738	9408	14066	11866	13087	10607	14594
35.4239	8434	11962	8918	12408	10921	11856	10033	13131
35.437	8276	11307	8875	11200	10317	11110	9799	12117
35.4501	8184	10990	8703	10533	10002	10586	9699	11462
35.4633	8045	10618	8657	10079	9773	10185	9547	10971
35.4764	8077	10289	8409	9639	9458	9874	9430	10647
35.4895	8319	10123	8319	9532	9190	9478	9281	10467
35.5027	8114	10091	8305	9347	9245	9180	8649	10189
35.5158	8106	9923	8376	9114	9206	9058	8910	9842
35.5289	8084	9747	8308	8824	8977	9097	8930	9616
35.542	7954	9756	8394	8751	8837	8866	8724	9577
35.5552	8071	9483	8424	8590	8854	8704	8784	9480
35.5683	8072	9458	8279	8689	8836	8864	8710	9561
35.5814	8217	9349	8328	8364	8944	8730	8653	9290
35.5946	7850	9200	8247	8401	8694	8692	8655	9092
35.6077	7960	9246	8127	8403	8435	8596	8515	9070
35.6208	7967	9100	8302	8262	8794	8437	8498	9086
35.634	8132	9632	8117	8335	8677	8449	8587	8995
35.6471	8066	9341	8068	8203	8519	8357	8537	8908
35.6602	8222	9189	8116	8323	8623	8245	8320	8738
35.6734	8030	9139	8213	8118	8503	8230	8402	8899
35.6865	7937	9085	8171	8274	8733	8563	8603	8832
35.6996	7964	9073	8246	8195	8639	8420	8591	8766
35.7127	7933	9287	8112	8180	8450	8352	8448	8940
35.7259	7852	9217	8021	8083	8309	8279	8482	8844
35.739	8004	9109	8116	8020	8515	8159	8270	8773
35.7521	7948	9182	8061	8196	8646	8372	8350	8871
35.7653	8006	9003	8018	8111	8426	8397	8344	8492
35.7784	7950	8864	8261	7925	8405	8323	8324	8725
35.7915	8052	9074	8162	7990	8370	8303	8300	8523
35.8047	7904	9027	8132	7923	8516	8237	8411	8613
35.8178	7851	8938	8136	8075	8413	8231	8309	8740
35.8309	7847	8928	8171	8009	8447	8301	8251	8680
35.844	8092	8896	7911	7982	8263	8323	8352	8678
35.8572	7873	8963	8023	8182	8611	8254	8464	8751
35.8703	7811	9238	8155	7866	8509	8093	8408	8647
35.8834	7945	9044	8201	7870	8399	8194	8335	8770
35.8966	8052	9078	8020	7938	8543	8137	8271	8548
35.9097	7885	9104	7871	8042	8520	7996	8291	8568
35.9228	7804	9030	7983	7882	8532	8193	8109	8417
35.936	7810	8815	7838	7907	8439	8182	8395	8515
35.9491	8148	8969	7992	7843	8410	8298	8397	8404
35.9622	7912	8870	7916	7982	8298	7957	8235	8521
35.9753	7897	9057	8120	7922	8186	8216	8333	8443
35.9885	7984	9022	8183	7923	8429	8108	8248	8676
36.0016	7960	8792	8091	7945	8225	8213	8264	8480
36.0147	7935	9000	8121	8021	8303	8222	8254	8552
36.0279	7834	8926	8176	7903	8232	8091	8218	8702
36.041	7890	8995	7933	7898	8395	8343	8312	8567
36.0541	7929	9037	8109	7793	8419	8011	8280	8478
36.0673	8027	8949	8024	8074	8363	8113	8285	8525
36.0804	7806	9028	7932	7871	8342	8237	8167	8488
36.0935	7912	8930	8011	7965	8334	8268	8303	8560
36.1067	7895	8699	7907	8107	8263	8072	8460	8348
36.1198	7904	9073	8166	7562	8406	7968	8294	8477
36.1329	7938	8878	8020	7730	8165	7962	8491	8657
36.146	7775	8991	8034	7832	8473	8005	8363	8397
36.1592	7707	9108	8120	7933	8472	8050	8419	8351
36.1723	7856	8732	8114	7900	8467	8075	8301	8426
36.1854	7710	8816	8117	7847	8397	8024	8196	8468
36.1986	7837	8661	7894	7879	8386	8310	8216	8429
36.2117	7806	8931	7926	7876	8514	8236	8345	8433
36.2248	7953	8857	8106	7820	8312	8078	8167	8498
36.238	7935	8638	8074	8024	8169	8246	8285	8323
36.2511	7851	8861	7916	7733	8416	7997	8260	8558
36.2642	7893	8737	7956	7883	8399	8208	8238	8493
36.2773	7864	8910	7939	7872	8389	8245	8314	8546
36.2905	7991	9009	7887	7765	8340	8060	8229	8465
36.3036	7751	8975	7739	7686	8252	8121	8257	8443
36.3167	8001	8832	7872	7770	8390	8063	8155	8480
36.3299	8150	8776	7648	7681	8370	8093	8321	8465
36.343	7850	8656	8176	8037	8211	7978	8165	8432
36.3561	7886	8819	7985	7733	8207	8082	8096	8466
36.3693	7709	8836	8134	7787	8309	8104	8328	8470
36.3824	7946	8689	8004	7941	8320	8088	8316	8415
36.3955	7951	8831	7718	7820	8311	7954	8365	8389
36.4086	7798	8840	8054	7847	8441	8003	8244	8479
36.4218	7826	8634	8071	7847	8331	8059	8078	8463
36.4349	7805	8781	7855	7680	8160	8055	8174	8554
36.448	7997	8831	7948	7719	8369	8135	8219	8489
36.4612	8001	9004	7924	7776	8365	8098	8154	8504
36.4743	8017	8983	7821	7677	8370	8092	8187	8514
36.4874	7961	8825	7928	7730	8146	8118	8261	8373
36.5006	7684	8940	7827	7680	8159	8075	8022	8497
36.5137	7818	8926	7782	7919	8329	8172	7973	8517
36.5268	7895	8699	7846	7812	8325	8190	8171	8403
36.54	7903	8817	7876	8006	8431	7903	8218	8442
36.5531	7845	8687	7886	7919	8347	8016	8077	8451
36.5662	7721	9027	7972	8002	8277	8112	8035	8518
36.5793	7810	8750	8112	7845	8156	8136	8029	8350
36.5925	7899	8855	7953	7786	8233	8033	8093	8521
36.6056	7869	8630	7929	7811	8285	7919	8114	8435
36.6187	7820	8742	7914	7797	8332	8029	8279	8446
36.6319	7819	8797	7924	7892	8398	7967	8411	8558
36.645	7731	8881	7896	7699	8237	8110	8262	8299
36.6581	7776	8858	7931	7762	8340	8134	8266	8435
36.6713	7715	9067	8024	7853	8230	8069	8280	8467
36.6844	7944	8821	7794	7923	8189	8114	8009	8491
36.6975	7783	8806	8034	7912	8205	8000	8198	8503
36.7106	7874	8889	7994	7803	8131	8130	8139	8609
36.7238	7832	8821	7907	7842	8384	7966	8166	8310
36.7369	7907	8662	7803	7902	8269	7978	8103	8437
36.75	8001	8696	7718	7748	8215	7925	8284	8452
36.7632	7644	9036	7848	7746	8249	8244	8040	8493
36.7763	8032	8868	8080	7837	8107	8030	8174	8464
36.7894	7856	8818	7973	7981	8128	8149	8154	8530
36.8026	7799	8587	8153	7496	8395	8197	8135	8336
36.8157	7916	8814	7921	7674	8120	8051	8302	8469
36.8288	7720	8945	8002	7791	8301	7872	8376	8374
36.8419	7655	8748	7935	7730	8438	8025	8259	8438
36.8551	7849	8666	7924	7800	8109	7955	8106	8270
36.8682	7899	8560	7819	7886	8278	8013	8296	8244
36.8813	7807	8794	7959	7663	8213	7946	8184	8504
36.8945	7737	8919	7892	7923	8249	8150	8187	8560
36.9076	8061	8845	7931	7963	8345	8072	8109	8474
36.9207	7887	8709	7973	7804	8439	7946	8304	8312
36.9339	7776	8989	8029	7549	8341	7838	8244	8556
36.947	7895	8899	7847	7629	8308	8188	8086	8413
36.9601	7758	8928	8006	7658	8228	8128	8152	8384
36.9733	7717	8791	7961	7719	8290	8097	8210	8364
36.9864	7749	8797	7975	7656	8337	8071	8110	8381
36.9995	7685	8775	7970	7658	8129	8110	8238	8255
37.0126	7789	8632	7941	7712	8099	8181	8010	8389
37.0258	7652	8722	7755	7935	8225	8094	8170	8275
37.0389	7849	8831	7922	7867	8469	8210	8192	8338
37.052	8055	8747	8054	7725	8300	8182	8140	8517
37.0652	7857	8702	7997	7645	8369	8088	8214	8413
37.0783	7834	8577	7999	7754	8307	8060	8168	8495
37.0914	7917	8748	7906	7680	8181	8045	8121	8423
37.1046	7826	9033	7796	7843	8251	8011	7961	8503
37.1177	7828	8736	7889	7946	8165	8081	7989	8383
37.1308	7933	8929	7830	7700	8135	8125	8043	8366
37.1439	7893	8950	7772	7659	8265	8107	8151	8214
37.1571	7812	8745	7692	7566	8227	8254	8360	8430
37.1702	7760	8924	7923	7804	8101	8164	8291	8450
37.1833	7790	8767	7846	7649	8209	8022	8189	8361
37.1965	7664	8810	7866	7554	8251	8207	8146	8557
37.2096	7770	8883	7984	7694	8270	7942	8094	8735
37.2227	7788	8847	7990	7689	8281	8024	8110	8526
37.2359	7800	8830	8090	7683	8268	8199	8032	8192
37.249	7885	8836	7956	7688	7977	8068	8231	8314
37.2621	7912	8817	8010	7925	8214	7879	8219	8369
37.2752	7911	8889	7827	7540	8218	7836	8334	8457
37.2884	7794	8930	7994	7729	8079	7901	8201	8358
37.3015	7702	8941	8094	7719	8182	7930	8322	8528
37.3146	7865	8911	7884	7644	8211	7873	8284	8190
37.3278	7834	8758	7892	7797	8348	8101	8250	8446
37.3409	7947	8700	7920	7699	8176	7988	8234	8453
37.354	7770	8741	8102	7868	8260	8088	8111	8411
37.3672	7739	8758	7885	7752	8368	8105	8281	8361
37.3803	7710	8732	7914	7796	8331	7929	8295	8395
37.3934	7782	8684	8033	7851	8389	7956	8309	8433
37.4065	7731	8853	7902	7764	8145	7950	8185	8441
37.4197	7761	8751	7890	7695	8164	8193	8161	8408
37.4328	7905	8736	7878	7914	8133	7879	8185	8625
37.4459	7823	8959	7953	7700	8154	7949	8008	8460
37.4591	7745	8568	7894	7600	8292	8010	8297	8364
37.4722	7689	8687	7821	7731	8329	8012	7991	8416
37.4853	7899	8836	8088	7732	8296	7960	8085	8368
37.4985	7732	8738	7953	7727	8365	8123	8176	8411
37.5116	7832	8791	7874	7756	8248	7903	8267	8418
37.5247	7820	8687	8010	7678	8245	8226	8273	8542
37.5379	7793	8790	7841	7700	8225	8149	8091	8388
37.551	7855	8736	7869	7605	8121	7989	8238	8378
37.5641	7857	8794	7894	7701	8005	7964	8058	8237
37.5772	7779	8856	7999	7845	8120	7970	8113	8329
37.5904	7803	8754	7659	7606	8440	8038	8121	8497
37.6035	7751	8745	7986	7848	8476	7908	8202	8436
37.6166	7943	8835	8048	7691	8288	8106	8126	8535
37.6298	7918	8853	7775	7724	8212	7973	7984	8438
37.6429	7797	8967	8034	7815	8225	8117	8372	8461
37.656	7781	8778	7779	7706	8117	7933	7942	8469
37.6692	7875	8699	7765	7626	8187	8179	8009	8394
37.6823	7733	8856	8030	7743	8065	7986	8080	8383
37.6954	7635	8834	7663	7951	8223	8129	8223	8351
37.7085	7855	8904	8009	7714	8281	7952	8142	8505
37.7217	7700	8878	7973	7751	8287	7804	8180	8361
37.7348	7678	8784	8071	7855	8213	7903	8095	8380
37.7479	7754	8810	7984	7814	8198	8125	8089	8499
37.7611	7738	8940	7886	7728	8057	8129	8110	8185
37.7742	7795	8960	7915	7665	8155	7896	8153	8356
37.7873	7715	8729	7932	7625	8258	7992	8240	8388
37.8005	7904	8811	7946	7684	8482	8113	8028	8407
37.8136	7781	8795	7992	7656	8206	7844	8304	8504
37.8267	7785	8691	7861	7706	8346	7978	8261	8514
37.8398	7958	8838	7963	7750	8312	7842	8225	8377
37.853	7844	8789	7760	7643	8109	7948	8174	8471
37.8661	7993	8597	8023	7841	8264	7778	8087	8340
37.8792	7722	8883	7923	7614	8348	7764	8158	8481
37.8924	7842	8747	7955	7601	8329	8123	8083	8510
37.9055	7692	8815	7967	7775	8353	8111	8082	8409
37.9186	7779	8673	7918	7733	8397	8139	8130	8501
37.9318	7796	8847	7861	7676	8266	7841	8101	8518
37.9449	7901	8821	7925	7676	8195	8187	8225	8580
37.958	7876	8816	7972	7832	8276	8037	8201	8519
37.9712	7792	8668	7909	7713	8290	8063	8214	8614
37.9843	7867	8844	7875	7806	8212	8133	8172	8643
37.9974	7867	8751	7963	7781	8325	8119	8077	8277
38.0105	7748	8679	7887	7777	8222	7921	8121	8261
38.0237	7898	8535	7944	7888	8380	8028	8408	8445
38.0368	7970	8736	7910	7828	8135	8011	8322	8431
38.0499	7751	8791	7792	7567	8233	8000	8198	8265
38.0631	7799	8694	7782	7707	8141	7826	8075	8341
38.0762	7792	8763	7902	7819	8078	7929	8011	8455
38.0893	7763	8723	7764	7957	8215	7996	8048	8240
38.1025	7801	8862	8002	7843	8118	7944	8056	8403
38.1156	7883	8753	8213	7772	8449	8077	8012	8427
38.1287	7852	8810	8230	7779	8183	8219	8221	8345
38.1418	7719	8917	8035	7788	8166	8041	8357	8300
38.155	7838	8946	7937	7813	8423	7902	8096	8304
38.1681	7953	8836	7828	7651	8463	7965	8123	8367
38.1812	7790	8616	7950	7717	8338	7932	8013	8480
38.1944	7748	8833	7824	7687	8282	7989	8170	8266
38.2075	7814	8907	7929	7809	8270	7997	7990	8316
38.2206	7778	8984	7950	7825	8265	8003	7964	8332
38.2338	7741	8715	7893	7747	8325	8207	8116	8600
38.2469	7801	8717	7861	7683	8377	8090	8231	8417
38.26	7910	8718	7929	7802	8281	7718	8255	8461
38.2731	7679	8536	8043	7711	8158	7951	8010	8553
38.2863	7836	8837	8016	7693	8245	8208	8184	8611
38.2994	7760	8792	8167	7765	8208	8071	8066	8237
38.3125	7827	8746	8051	7747	8386	8094	8163	8579
38.3257	7934	8833	8154	7675	8325	8081	8242	8451
38.3388	7714	8658	7816	7811	8163	8089	8199	8297
38.3519	7927	8719	7997	7801	8149	8138	8072	8218
38.3651	7969	8877	7927	7831	8097	8180	8272	8299
38.3782	7819	8642	7841	7687	8172	7970	8103	8404
38.3913	7882	8851	7879	7804	8211	7930	8165	8332
38.4045	7812	8834	7910	7728	8292	8134	8178	8462
38.4176	7722	8956	7996	7793	8313	7935	8118	8360
38.4307	7857	8832	8033	8008	8241	7973	7942	8387
38.4438	7892	8653	8119	7872	8247	7848	8140	8371
38.457	8036	8866	7953	7907	8207	8081	8248	8667
38.4701	7759	8840	7874	7827	8165	7817	8166	8511
38.4832	8011	8895	7878	7933	8253	7764	8096	8608
38.4964	7885	8822	8003	7800	8185	8044	8090	8430
38.5095	7688	8708	7901	7946	8206	8040	8079	8456
38.5226	7693	9059	7886	7802	8427	8125	8110	8463
38.5358	8017	8981	7841	7658	8196	7923	8033	8552
38.5489	7939	8816	7797	7737	8418	7950	7991	8398
38.562	7823	8665	7979	7643	8370	8007	7918	8386
38.5751	7710	8924	7764	7847	8227	7983	8078	8532
38.5883	7938	8780	7871	7812	8357	8023	8263	8352
38.6014	7825	8899	7886	7846	8227	8227	8123	8452
38.6145	7819	8747	7984	7897	8229	8060	8116	8396
38.6277	7712	8653	7940	7816	8521	7966	8304	8363
38.6408	7940	8643	7931	7616	8286	7980	8072	8522
38.6539	7835	8985	7963	7715	8159	8146	7956	8557
38.6671	7708	8805	8004	7995	8258	8196	8327	8486
38.6802	7913	8840	7904	8003	8405	8060	8280	8414
38.6933	7824	8731	7976	7735	8178	8006	8344	8572
38.7064	7928	8844	7959	7751	8144	8123	8110	8476
38.7196	7980	8854	7832	7896	8340	8156	8150	8462
38.7327	7812	8831	8033	7711	8466	7946	8333	8466
38.7458	7848	8734	7755	7783	8673	8188	8320	8410
38.759	7919	8841	7850	7924	8394	7914	8202	8423
38.7721	7853	8950	7951	7977	8279	7961	8209	8511
38.7852	7858	8860	7994	7594	8186	7870	7968	8472
38.7984	7955	8839	7841	7685	8269	7990	8181	8451
38.8115	7872	8785	7900	7709	8232	7896	8064	8472
38.8246	7840	8838	8224	7854	8108	8179	8201	8399
38.8377	7905	8940	7837	7962	8316	8283	8198	8442
38.8509	7761	8908	8051	7801	8293	8081	8187	8424
38.864	7779	8776	7972	7865	8228	8242	8194	8528
38.8771	7812	8726	7845	7698	8243	8145	8138	8426
38.8903	7735	8705	7965	7855	8208	8065	8207	8601
38.9034	7973	8820	7867	7823	8137	7885	8103	8471
38.9165	7832	8816	7797	7942	8456	7912	8106	8421
38.9297	7917	8947	7876	7845	8322	8042	8042	8452
38.9428	8061	8764	7936	7838	8256	8216	8183	8483
38.9559	7773	8811	8056	7776	8298	7944	8158	8306
38.9691	7998	8911	7850	7588	8217	8122	8180	8390
38.9822	7999	8926	8018	7442	8147	8043	8148	8640
38.9953	7855	8799	7971	7675	8449	8003	8155	8576
39.0084	7780	8725	8046	7843	8341	8134	8085	8543
39.0216	7811	8707	8001	7751	8299	7976	8162	8461
39.0347	7910	8979	7905	7757	8437	7951	8240	8498
39.0478	7989	8894	7839	7814	8133	8089	8136	8386
39.061	7964	8745	7762	7934	8332	8038	8309	8419
39.0741	7850	8984	7789	7729	8140	8236	8271	8315
39.0872	7908	8955	7836	7756	8156	8016	8151	8397
39.1004	7913	8602	7898	7930	8088	8066	8217	8457
39.1135	7816	8988	7782	7980	8281	8011	8243	8435
39.1266	7875	9030	7917	7976	8145	7966	7962	8490
39.1397	7825	8965	7930	7701	8399	8251	8111	8306
39.1529	7587	8770	7791	7729	8228	8096	8063	8698
39.166	7855	8828	8076	7908	8246	8032	8007	8575
39.1791	7730	8601	8035	7796	8384	8139	8134	8371
39.1923	7840	8927	8139	7678	8183	8136	8034	8505
39.2054	7966	8821	7854	7832	8101	7998	8148	8329
39.2185	7966	8782	7932	7752	8084	7905	8184	8581
39.2317	7881	8880	7930	7841	8393	7944	8140	8315
39.2448	7712	8740	8091	7723	8230	8052	8165	8550
39.2579	7815	8864	7912	7642	8322	8025	8172	8537
39.271	8030	8815	8076	7831	8245	8223	8296	8541
39.2842	7976	8895	7921	7758	8276	8217	7974	8531
39.2973	7931	8864	7852	7764	8278	7979	7989	8552
39.3104	7929	8904	8063	7919	8389	8001	8188	8444
39.3236	7822	8809	7846	7892	8251	8027	8063	8502
39.3367	7783	8809	8034	7807	8497	8121	8153	8405
39.3498	7785	8887	7732	8037	8346	8166	8359	8347
39.363	7713	8989	7947	7835	8356	8100	8344	8619
39.3761	7967	8881	7950	7819	8282	8106	8296	8698
39.3892	7828	8888	7899	7602	8320	8157	8322	8544
39.4024	7919	8624	7966	7741	8410	7940	8290	8390
39.4155	7970	8814	7955	7664	8325	8153	8345	8449
39.4286	7974	8893	8011	7845	8238	7982	8120	8526
39.4417	7991	8756	7922	7704	8303	8107	8126	8503
39.4549	7878	8849	7973	7839	8400	8011	7863	8302
39.468	7739	8734	7872	7965	8354	8036	8221	8457
39.4811	7734	8780	7820	7925	8199	8160	8162	8354
39.4943	7783	8751	7780	7753	8261	8293	7989	8555
39.5074	7909	8916	8128	7721	8338	8248	8245	8613
39.5205	7848	8879	8086	7758	8200	7868	8311	8431
39.5337	7813	9022	8003	7657	8230	8004	8237	8403
39.5468	7965	8947	7874	7757	8302	8126	8135	8401
39.5599	7976	8811	7922	7968	8248	8007	8224	8592
39.573	7884	8854	7933	7900	8365	8260	8054	8519
39.5862	8016	8891	7955	7816	8211	8062	7978	8418
39.5993	8055	9032	8006	7770	8325	7872	8074	8573
39.6124	7776	8816	8002	7798	8452	7968	8020	8510
39.6256	7702	8984	8074	7791	8475	8003	7998	8464
39.6387	8023	8838	8061	7668	8446	8070	8117	8534
39.6518	7883	9013	7994	7838	8323	8136	8044	8420
39.665	7943	8968	7895	7916	8279	8214	8116	8455
39.6781	7947	8874	7996	8030	8443	8213	8072	8421
39.6912	7743	9023	8088	7717	8330	7996	8061	8643
39.7043	8078	8907	7989	7761	8186	8054	8184	8593
39.7175	8139	8789	8046	7665	8156	8098	8112	8443
39.7306	7791	8934	8002	7767	8390	8156	8102	8615
39.7437	7882	8855	8185	7856	8272	8147	8266	8351
39.7569	7931	8935	7962	7860	8384	8188	8083	8326
39.77	7783	8927	7990	7889	8406	8255	8195	8379
39.7831	7761	8782	7921	7869	8551	8282	7976	8615
39.7963	7932	8937	7861	7788	8261	8209	8048	8442
39.8094	7831	9018	7931	7591	8385	8202	8248	8507
39.8225	7639	8835	7978	7879	8344	8041	8044	8605
39.8357	8111	8775	8165	7982	8406	7981	8142	8541
39.8488	7908	8883	7944	7981	8333	8115	8263	8559
39.8619	7915	9019	7884	7980	8310	8013	8176	8571
39.875	7883	8901	7993	7773	8537	7927	7888	8487
39.8882	7863	8826	7918	7719	8403	7929	8124	8563
39.9013	7881	8879	8044	7832	8220	8125	8171	8505
39.9144	7893	8771	7856	7859	8345	8136	8260	8406
39.9276	7893	8848	7975	7860	8458	8232	8266	8462
39.9407	7971	8934	8088	7807	8287	8304	8055	8389
39.9538	7986	8691	7920	7904	8428	8033	7880	8404
39.967	7984	9152	7993	7921	8162	8207	8170	8562
39.9801	7989	8767	7837	7778	8395	8123	8240	8552
39.9932	7882	9054	7886	7895	8459	8057	8147	8500
40.0063	7777	8872	8083	7941	8363	7856	8144	8322
40.0195	8034	8994	7947	7712	8291	7960	8147	8362
40.0326	7923	9011	8054	7789	8258	8034	8186	8412
40.0457	7892	8765	8049	7905	8527	8080	8042	8585
40.0589	7924	8977	8103	7755	8375	8074	8101	8542
40.072	7802	9069	7833	7832	8221	8163	8238	8313
40.0851	7959	8960	8240	7867	8359	8024	7971	8348
40.0983	7864	8915	7957	7713	8237	8063	8225	8712
40.1114	7800	8782	7951	7827	8243	8056	8196	8526
40.1245	7946	8800	7956	7892	8384	8027	8227	8594
40.1376	7746	8967	7985	7705	8419	8173	8137	8447
40.1508	8021	8733	8174	7858	8445	8140	8241	8679
40.1639	7933	8815	8052	8038	8207	8066	7963	8468
40.177	7952	8776	7984	7774	8274	8134	8117	8374
40.1902	7873	8926	7976	7878	8247	7994	8143	8509
40.2033	7766	8828	8050	7778	8466	7937	8155	8569
40.2164	8016	8793	7873	7907	8250	8109	8130	8474
40.2296	7964	8890	7864	7793	8421	8216	8028	8431
40.2427	7947	8883	8073	7672	8307	8167	8053	8484
40.2558	7809	9110	7999	7802	8268	8090	8007	8591
40.269	8035	8982	8127	7803	8294	8368	8237	8567
40.2821	7911	8834	7736	7831	8464	8189	8312	8481
40.2952	8099	9024	7921	7986	8454	8052	8199	8372
40.3083	7911	8969	8069	7895	8300	8057	8226	8352
40.3215	7715	8833	8164	7841	8387	8069	8124	8428
40.3346	7712	9025	8090	7808	8332	8085	8142	8486
40.3477	7721	8994	7991	7825	8365	8147	8073	8598
40.3609	8018	9143	8066	7872	8444	8149	8392	8483
40.374	8068	8987	7856	7876	8353	7997	8181	8349
40.3871	7808	9043	7886	7858	8261	8120	8137	8569
40.4003	7798	8858	7950	7855	8322	8054	8104	8712
40.4134	7786	8889	8130	7642	8419	8143	8103	8505
40.4265	7884	8621	8091	7952	8311	8207	8191	8423
40.4396	8004	8973	7981	8021	8271	8200	8200	8363
40.4528	7935	8871	7919	7872	8354	8046	8356	8517
40.4659	7874	8903	8004	7837	8397	8172	7896	8506
40.479	8012	8956	8277	7819	8525	8137	8076	8679
40.4922	7944	9025	8055	7891	8320	8105	7995	8551
40.5053	7793	8965	8055	7929	8455	8255	7917	8482
40.5184	7885	8926	8067	7856	8358	8262	8101	8576
40.5316	7882	8767	8132	7923	8424	8060	8125	8551
40.5447	7990	8742	7938	7935	8523	8265	8201	8389
40.5578	8027	8884	8015	7797	8518	8211	8266	8481
40.5709	7968	8922	8034	8025	8308	8108	8031	8380
40.5841	7734	8825	7944	7808	8320	8192	7934	8451
40.5972	7848	8799	7931	8036	8422	8322	8282	8458
40.6103	8049	8883	7950	7910	8405	7919	8005	8657
40.6235	7883	8789	8070	7790	8527	8194	8016	8583
40.6366	7823	8822	8343	7883	8264	8218	8306	8570
40.6497	7964	9087	8188	7980	8328	7941	8239	8521
40.6629	7947	9035	8027	7934	8503	8085	8341	8355
40.676	7797	9056	7982	7819	8573	8167	8128	8588
40.6891	7845	8938	8062	7909	8428	8117	8008	8527
40.7022	7939	9050	8114	8075	8541	8221	7966	8543
40.7154	7950	9188	7922	8085	8509	7960	8208	8574
40.7285	8019	9018	8052	7848	8374	8179	8085	8601
40.7416	8059	8988	8069	7749	8302	7983	8257	8702
40.7548	7945	9063	8002	7881	8324	8151	8319	8759
40.7679	8000	9057	7970	7746	8396	8093	8184	8523
40.781	7964	9042	8116	7856	8454	8147	8010	8633
40.7942	8020	8943	8220	7918	8419	8037	8019	8486
40.8073	8110	9069	8124	7678	8320	8138	8110	8590
40.8204	7922	8949	8267	7885	8401	8267	7992	8675
40.8336	8117	8894	7997	7934	8342	8142	8230	8762
40.8467	7962	9021	8136	7905	8413	8124	8146	8745
40.8598	7940	8941	8101	7900	8494	8026	8122	8692
40.8729	8104	8742	8228	7870	8496	8225	8001	8720
40.8861	8120	8787	8144	7924	8300	8062	8160	8786
40.8992	7818	8922	8070	7876	8470	8190	8051	8598
40.9123	8089	9102	8095	7743	8473	8097	8169	8661
40.9255	7960	9183	8220	8081	8524	8112	8101	8593
40.9386	7860	9075	8102	7895	8544	8236	8116	8750
40.9517	7907	8873	8174	7903	8330	8284	8171	8812
40.9649	8119	9096	8052	7904	8469	8275	8119	8709
40.978	7932	9056	8167	7842	8512	8249	8106	8582
40.9911	8034	9053	8015	8143	8535	8094	8210	8531
41.0042	7949	9150	8092	7836	8436	8113	8197	8743
41.0174	8018	8988	8173	7935	8575	8064	8210	8476
41.0305	7854	8970	8063	8008	8755	8128	8143	8540
41.0436	8083	9018	8114	7944	8608	8107	8063	8485
41.0568	7937	9265	8224	7890	8658	8081	7967	8675
41.0699	7998	9059	8052	7985	8495	8237	8157	8595
41.083	7945	8706	8151	7904	8468	8050	8082	8470
41.0962	8000	9118	8219	8009	8466	8131	8162	8486
41.1093	8093	9097	8173	7783	8635	8276	8120	8624
41.1224	8057	9205	8126	7920	8393	8301	8200	8539
41.1355	8172	9113	8104	7898	8427	8170	8168	8679
41.1487	8170	8923	8087	7823	8657	8260	8105	8749
41.1618	8077	9164	8178	7855	8568	8149	7899	8793
41.1749	8097	9227	8172	8025	8474	8149	8120	8613
41.1881	8061	9001	8068	7886	8496	8091	8137	8665
41.2012	7964	9003	8064	7710	8431	8050	8180	8543
41.2143	8092	9258	8322	7989	8545	8125	8046	8545
41.2275	8024	9109	8205	7979	8640	8134	8072	8657
41.2406	7991	8895	7965	7864	8544	8201	8028	8517
41.2537	8044	8828	8159	7725	8284	8142	8158	8765
41.2669	7937	8909	8058	7739	8517	8144	8169	8553
41.28	7994	8963	7891	7899	8488	8161	7930	8594
41.2931	8123	9057	7975	8057	8486	8145	8111	8458
41.3062	8037	9068	8112	8086	8531	8366	8146	8828
41.3194	8120	9070	8209	7914	8539	8437	8122	8642
41.3325	8057	9145	8134	7789	8534	8294	8206	8677
41.3456	7957	9067	8133	7878	8603	8428	8137	8660
41.3588	8210	9002	8207	8036	8468	8227	8093	8740
41.3719	8165	8939	8174	7987	8359	8055	8236	8679
41.385	7992	9201	8043	7976	8505	8286	8222	8712
41.3982	8109	9174	8155	7970	8427	8252	8125	8485
41.4113	8126	9092	8134	7965	8502	8104	7899	8776
41.4244	7985	9176	8241	8017	8501	8053	8203	8881
41.4375	8017	9077	8165	8028	8705	8152	8128	8712
41.4507	7903	8870	8164	7983	8550	8280	8209	8590
41.4638	8083	9211	7994	7913	8607	8181	8210	8558
41.4769	7879	9014	8067	8163	8610	8308	8292	8786
41.4901	8099	9141	8234	7938	8736	8198	8068	8656
41.5032	8000	9041	8149	8154	8576	8187	8190	8617
41.5163	7911	9216	8225	7935	8501	8237	8004	8684
41.5295	8004	9158	8339	8192	8687	8073	7952	8727
41.5426	8045	9054	8049	8062	8492	8050	8096	8942
41.5557	8065	9109	8147	8057	8455	8183	8263	8780
41.5688	8267	8947	8173	7902	8455	8402	8114	8493
41.582	8154	9291	8246	7862	8485	8279	7944	8864
41.5951	8160	9210	8200	7834	8810	8082	8200	8738
41.6082	8118	8957	8067	7823	8545	8250	8171	8759
41.6214	8080	9212	8291	8067	8392	8234	8079	8584
41.6345	7957	9148	8117	7846	8486	8164	8100	8711
41.6476	8074	8888	8146	7951	8392	8155	8145	8607
41.6608	8071	9170	8441	8074	8565	8256	8228	8751
41.6739	8148	9129	8356	8024	8581	8146	8344	8679
41.687	7948	9270	8209	8067	8470	8433	8314	8754
41.7002	7910	9176	8150	7875	8604	8311	8185	8807
41.7133	7887	9187	8242	7999	8515	8371	8112	8609
41.7264	8181	9290	8209	7907	8414	8365	8235	8555
41.7395	8187	9301	8179	8004	8551	8447	8142	8736
41.7527	8158	9164	8106	8120	8538	8316	8136	8764
41.7658	8158	9047	8068	8011	8323	8447	8085	8611
41.7789	8177	9004	8019	7927	8370	8336	8101	8799
41.7921	8158	9159	8224	8091	8597	7993	8096	8814
41.8052	8058	8833	8224	7979	8653	8197	8143	8723
41.8183	8207	9061	8083	7823	8495	8355	7954	8738
41.8315	8017	9177	8275	7893	8655	8387	8074	8784
41.8446	8217	9254	8290	7836	8658	8194	7981	8764
41.8577	7932	9200	8228	8082	8668	8240	8086	8737
41.8708	7925	8962	8138	8058	8467	8398	8040	8761
41.884	7915	9298	8239	8222	8455	8349	8251	8732
41.8971	8067	8906	8293	7952	8796	8318	7990	8669
41.9102	7943	8982	8239	8130	8548	8325	7952	8657
41.9234	8216	9177	8351	7989	8650	8216	8022	8533
41.9365	8100	9353	8142	8127	8464	8395	8098	8615
41.9496	7887	9235	8313	8132	8705	8356	8078	8635
41.9628	8003	9219	8314	8070	8553	8249	8130	8803
41.9759	8000	9014	8257	7952	8521	8399	8011	8827
41.989	8283	9028	8066	8104	8435	8438	8125	8836
42.0021	8109	8939	8076	8015	8572	8350	8105	8831
42.0153	8200	9198	8275	8011	8587	8239	8064	8884
42.0284	7996	9220	8251	8139	8734	8196	8165	8756
42.0415	8087	9062	8028	7989	8630	8255	8230	8612
42.0547	7998	9086	8141	8125	8661	8301	8174	8616
42.0678	7991	9205	8120	8209	8842	8369	8081	8520
42.0809	8023	9142	8000	8032	8699	8405	8116	8663
42.0941	8137	8944	8200	8182	8453	8424	8337	8729
42.1072	7950	9261	8246	8193	8561	8233	8118	8657
42.1203	8225	9215	8290	8077	8781	8350	8129	8710
42.1335	8068	9258	8295	7843	8518	8360	8148	8846
42.1466	8076	9058	8171	8064	8514	8229	8292	8649
42.1597	7817	9037	8261	8000	8441	8150	8010	8766
42.1728	8135	9006	8306	7996	8514	8306	8050	8825
42.186	8198	9235	8276	8128	8476	8271	8148	8676
42.1991	8157	9230	8447	8142	8542	8302	8130	8752
42.2122	8010	9090	8339	8060	8633	8172	8165	8605
42.2254	8057	9218	8177	8280	8683	8532	8120	8583
42.2385	8110	9004	8237	8106	8663	8504	8186	8699
42.2516	8113	9104	8366	8172	8431	8265	7999	8904
42.2648	8052	9219	8250	8134	8785	8382	7840	8815
42.2779	8192	9164	8283	7907	8420	8384	8167	8732
42.291	8006	9008	8361	7943	8848	8352	8086	8668
42.3041	8175	9150	8303	8072	8655	8349	8080	8601
42.3173	8192	9274	8178	8014	8634	8416	8143	8538
42.3304	8290	9385	8369	8041	8554	8297	8138	8812
42.3435	8089	9038	8358	8205	8637	8374	8042	8867
42.3567	8196	9150	8225	8088	8584	8341	8122	8849
42.3698	8237	9174	8194	8343	8627	8320	7972	9003
42.3829	8103	9237	8361	8052	8705	8364	8263	8777
42.3961	8199	9312	8210	8136	8626	8492	8258	8502
42.4092	8224	9116	8503	7795	8668	8419	8188	8499
42.4223	8235	9280	8401	8039	8837	8367	8143	8685
42.4354	8094	9322	8209	8119	8620	8319	8049	8766
42.4486	8298	9226	8325	8085	8623	8403	8141	8747
42.4617	8315	9088	8466	8111	8691	8527	8171	8796
42.4748	8113	9255	8302	8158	8497	8398	8244	9007
42.488	8417	9259	8282	8043	8684	8377	8050	8842
42.5011	8341	9243	8156	8112	8719	8334	8425	8890
42.5142	8203	9258	8295	8243	8755	8345	8204	8691
42.5274	8320	9338	8146	8228	8693	8464	8222	8683
42.5405	8422	9404	8186	8117	8686	8214	8331	8740
42.5536	8371	9380	8283	8020	8539	8321	8318	8767
42.5667	8259	9069	8267	8051	8721	8231	8124	8719
42.5799	8363	9292	8385	8158	8621	8117	8264	8657
42.593	8159	9204	8402	8273	8762	8338	7830	8866
42.6061	8497	8980	8211	8191	8580	8290	8092	8841
42.6193	8320	9307	8259	8142	8656	8321	8116	8772
42.6324	8470	9251	8476	8219	8830	8450	8163	8871
42.6455	8511	9337	8409	8184	8768	8445	8204	8970
42.6587	8654	9387	8473	7990	8790	8392	8167	8911
42.6718	8641	9219	8305	8323	8679	8231	8289	8821
42.6849	8700	9340	8441	8382	8683	8273	8166	8855
42.6981	8676	9342	8250	8168	8709	8348	8159	8799
42.7112	8697	9485	8383	8246	8752	8333	8279	8954
42.7243	8747	9457	8223	8266	8689	8512	8239	8822
42.7374	8620	9520	8460	8205	8602	8333	8290	8978
42.7506	8762	9401	8513	8162	8770	8377	8064	9111
42.7637	8922	9515	8375	8144	8693	8491	8317	8803
42.7768	8835	9572	8341	8224	8655	8521	8288	9001
42.79	8889	9533	8207	8263	8722	8416	8354	8990
42.8031	8908	9535	8316	8140	8770	8507	8288	8898
42.8162	9067	9622	8412	8181	8928	8563	8453	9042
42.8294	8873	9649	8590	8249	8920	8586	8258	9103
42.8425	8961	9587	8502	8227	8666	8480	8419	8967
42.8556	8959	9843	8491	8335	8621	8724	8329	9210
42.8687	8878	9962	8607	8673	8974	8782	8157	9231
42.8819	9251	9884	8419	8467	8798	8741	8260	9128
42.895	9369	10157	8641	8508	8837	8850	8513	9420
42.9081	9204	10431	8788	8416	8916	9040	8370	9419
42.9213	9046	10566	8815	8796	9043	9250	8534	9617
42.9344	9216	11219	8859	9033	9131	9209	8790	9718
42.9475	9147	11370	8851	9143	9230	9567	8741	9908
42.9607	9083	11985	9242	9395	9256	10127	8595	9936
42.9738	9211	12301	9347	9738	9391	10504	8683	10393
42.9869	9004	12864	9335	9966	9347	10901	8911	10876
43	8856	13043	9442	10522	9623	11419	8948	11221
43.0132	9125	13280	9728	11137	9725	11812	9180	11753
43.0263	8858	13065	9617	11480	9887	12241	9433	12056
43.0394	8789	12766	9583	11672	10088	12378	9288	12652
43.0526	8795	12607	9532	11770	10084	12188	9217	12694
43.0657	8849	12057	9701	11475	10158	11997	9436	12548
43.0788	8909	11799	9711	11221	10324	11574	9427	12416
43.092	8756	11827	9637	10738	10381	11203	9762	12331
43.1051	8596	11938	9873	10487	10292	11009	9709	12018
43.1182	8600	11866	9748	10433	10441	11050	9453	11560
43.1314	8626	11629	9684	10582	10436	10958	9287	11533
43.1445	8616	11237	9530	10544	10275	10897	9561	11426
43.1576	8405	11108	9549	10413	10297	10558	9333	11370
43.1707	8526	10512	9381	10129	10233	10450	9513	11214
43.1839	8625	10427	9280	9959	10100	10091	9274	11066
43.197	8424	9815	9014	9644	10046	9889	9405	10653
43.2101	8553	9920	9247	9177	9819	9483	9231	10297
43.2233	8615	9957	9105	8904	9615	9152	9231	9960
43.2364	8575	9938	8841	8827	9837	9384	9025	9992
43.2495	8255	9456	8861	8907	9678	8957	8766	9677
43.2627	8385	9565	8933	8601	9516	8869	8942	9303
43.2758	8402	9400	8804	8734	9502	8922	8841	9457
43.2889	8282	9434	8805	8390	9269	8846	8677	9447
43.302	8358	9536	8879	8382	9222	8638	8683	9449
43.3152	8396	9581	8712	8429	9205	8680	8683	9271
43.3283	8224	9574	8679	8309	9312	8638	8474	9255
43.3414	8154	9583	8659	8321	9380	8651	8442	9162
43.3546	8208	9503	8771	8274	9101	8612	8338	9223
43.3677	8471	9361	8463	8434	9094	8491	8422	9232
43.3808	8419	9436	8568	8529	9134	8536	8402	9058
43.394	8339	9383	8677	8270	9129	8372	8433	8946
43.4071	8187	9262	8453	8117	9019	8692	8276	8968
43.4202	8305	9337	8435	8362	9242	8631	8279	8845
43.4333	8370	9370	8479	8509	9059	8386	8291	8929
43.4465	8281	9454	8593	8279	9051	8680	8308	9019
43.4596	8266	9316	8660	8322	9112	8555	8246	8851
43.4727	8347	9387	8585	8291	9072	8522	8418	8700
43.4859	8286	9556	8618	8284	8861	8616	8438	8908
43.499	8284	9347	8562	8286	8920	8647	8309	8979
43.5121	8414	9238	8471	8208	8844	8552	8228	9090
43.5253	8268	9263	8528	8273	8832	8411	8337	8950
43.5384	8296	9515	8513	8196	8802	8585	8287	8852
43.5515	8228	9345	8615	8126	8882	8494	8147	8967
43.5647	8270	9407	8614	8277	8899	8497	8164	8893
43.5778	8383	9337	8431	8362	8677	8365	8176	8748
43.5909	8257	9397	8485	8339	8993	8604	8250	8960
43.604	8281	9266	8637	8028	8964	8452	8237	8767
43.6172	8404	9292	8371	8119	8863	8627	8157	8935
43.6303	8227	9379	8361	8350	8822	8454	8181	8933
43.6434	8227	9329	8396	8147	9055	8487	8300	8932
43.6566	8312	9345	8469	8296	9011	8784	8149	8788
43.6697	8226	9446	8464	8261	8826	8474	8066	8700
43.6828	8242	9451	8517	8071	8743	8542	8350	9132
43.696	8264	9335	8570	8262	8696	8732	8167	8839
43.7091	8225	9088	8395	8342	8854	8512	8251	8856
43.7222	8432	9602	8422	8338	8780	8573	8073	8920
43.7353	8315	9209	8451	8264	8916	8438	8296	8936
43.7485	8270	9425	8409	8127	8731	8237	8417	8937
43.7616	8397	9398	8475	8201	8962	8369	8253	8919
43.7747	8457	9335	8468	8287	8824	8198	8182	8926
43.7879	8236	9343	8583	8283	8672	8344	8067	8877
43.801	8458	9347	8418	8224	8847	8543	8187	8837
43.8141	8271	9351	8472	8242	8980	8546	8292	9001
43.8273	8515	9469	8621	8347	8831	8506	8305	9019
43.8404	8321	9516	8484	8210	8895	8640	8313	8836
43.8535	8329	9508	8432	8300	8922	8503	8351	9119
43.8666	8555	9243	8506	8240	8827	8518	8072	9014
43.8798	8387	9284	8434	8406	9001	8355	8349	8907
43.8929	8259	9205	8520	8212	8848	8509	8275	8853
43.906	8208	9352	8536	8255	8767	8448	8145	9012
43.9192	8269	9318	8560	8308	8894	8480	8090	9025
43.9323	8365	9423	8459	8130	8906	8459	8335	8946
43.9454	8287	9453	8446	8214	8865	8585	8184	8812
43.9586	8342	9485	8580	8358	8876	8490	8327	9124
43.9717	8158	9365	8625	8369	8909	8360	8101	8959
43.9848	8311	9398	8807	8225	8754	8523	8280	8825
43.998	8339	9365	8549	8225	8839	8560	8216	8901
44.0111	8376	9452	8317	8246	8910	8436	8163	9118
44.0242	8190	9641	8298	8129	8873	8536	8111	8985
44.0373	8361	9337	8390	8301	8794	8591	8162	8741
44.0505	8360	9401	8326	8121	8869	8407	8136	9020
44.0636	8362	9434	8548	8364	8828	8405	8147	8991
44.0767	8298	9447	8382	8338	8835	8501	8138	8913
44.0899	8279	9359	8583	8203	8814	8526	8055	9004
44.103	8239	9578	8581	8308	8895	8399	8097	8847
44.1161	8501	9478	8592	8227	9013	8524	8143	8791
44.1293	8453	9473	8527	8234	8854	8366	7975	9108
44.1424	8369	9331	8529	8366	8729	8542	8106	8926
44.1555	8394	9662	8512	8430	8715	8379	8287	9056
44.1686	8394	9446	8334	8227	9077	8421	7997	9049
44.1818	8141	9393	8563	8331	8907	8490	8112	9141
44.1949	8440	9513	8406	8239	9029	8616	8202	8959
44.208	8406	9481	8456	8208	8989	8574	8308	9026
44.2212	8188	9455	8349	8390	8688	8519	8368	8932
44.2343	8446	9419	8274	8286	8731	8576	8313	8801
44.2474	8353	9451	8557	8368	8866	8597	8205	8871
44.2606	8209	9561	8621	8214	8798	8344	8359	9043
44.2737	8087	9469	8640	8228	8854	8440	8176	8854
44.2868	7950	9350	8300	8130	8969	8444	8281	8994
44.2999	8085	9419	8735	8275	8901	8479	8304	8997
44.3131	8370	9362	8355	8202	8895	8529	8230	8956
44.3262	8230	9466	8605	8369	8780	8384	8129	9059
44.3393	8251	9417	8579	8376	8777	8612	8057	9026
44.3525	8434	9236	8455	8323	8858	8456	8087	8927
44.3656	8430	9536	8497	8103	8759	8493	8272	9071
44.3787	8401	9475	8664	8490	8910	8594	8225	8973
44.3919	8398	9434	8615	8163	8744	8552	8245	8999
44.405	8170	9328	8572	8369	8888	8577	8241	8904
44.4181	8345	9523	8573	8554	8941	8706	8295	8911
44.4312	8468	9539	8434	8249	9044	8686	8197	9149
44.4444	8548	9349	8514	8210	9005	8621	8012	9099
44.4575	8486	9271	8566	8313	9057	8475	8160	9115
44.4706	8372	9239	8512	8219	8844	8418	8319	8986
44.4838	8492	9436	8446	8410	8865	8437	8174	8972
44.4969	8445	9348	8374	8279	9038	8737	8184	9025
44.51	8355	9553	8393	8435	8900	8440	8180	9018
44.5232	8369	9479	8649	8175	9020	8476	8251	8991
44.5363	8444	9504	8422	8473	9026	8595	8336	8862
44.5494	8345	9711	8245	8553	8744	8534	8176	9117
44.5626	8338	9686	8424	8308	9110	8488	8118	9222
44.5757	8323	9729	8424	8328	8931	8667	8013	8767
44.5888	8229	9426	8643	8312	8983	8515	8058	9029
44.6019	8389	9305	8589	8441	8871	8593	8223	9093
44.6151	8454	9518	8576	8218	8787	8695	8244	9049
44.6282	8426	9523	8526	8394	8879	8366	8136	9032
44.6413	8489	9435	8720	8387	8942	8362	8184	8784
44.6545	8499	9596	8489	8382	8888	8569	8272	8862
44.6676	8249	9548	8686	8334	9238	8455	8189	8924
44.6807	8548	9503	8533	8461	9168	8602	8213	9041
44.6939	8370	9631	8417	8388	8991	8620	8392	8957
44.707	8473	9705	8403	8716	8869	8627	8262	9109
44.7201	8633	9567	8685	8374	8938	8562	8203	9036
44.7332	8500	9651	8607	8242	8952	8645	8321	9054
44.7464	8542	9519	8680	8276	8997	8698	8420	8913
44.7595	8266	9559	8707	8624	9044	8645	8239	9029
44.7726	8421	9464	8533	8447	8964	8677	8100	9174
44.7858	8527	9675	8632	8562	8811	8556	8369	9028
44.7989	8466	9571	8608	8355	9151	8561	8241	8959
44.812	8467	9497	8539	8266	8955	8609	8141	9186
44.8252	8488	9620	8690	8290	9001	8857	8176	9124
44.8383	8725	9601	8601	8441	9044	8705	8285	9155
44.8514	8524	9551	8429	8313	9025	8555	8330	8913
44.8645	8692	9508	8608	8256	8915	8651	8080	8906
44.8777	8526	9575	8705	8615	9029	8648	8147	8990
44.8908	8571	9635	8605	8338	9059	8623	8423	9151
44.9039	8530	9713	8706	8525	9097	8790	8220	9082
44.9171	8644	9636	8688	8476	8902	8705	8151	9022
44.9302	8527	9852	8515	8542	9021	8726	8107	9125
44.9433	8591	9560	8634	8321	9234	8704	8293	8967
44.9565	8892	9756	8702	8312	9003	8544	8247	9129
44.9696	8751	9722	8841	8420	9096	8575	8326	9210
44.9827	8644	9786	8656	8393	9033	8818	8262	9210
44.9959	8543	9746	8777	8501	9008	8711	8435	9040
45.009	8615	9827	8681	8469	9058	8524	8186	9245
45.0221	8675	9673	8714	8364	9036	8654	8211	9293
45.0352	8657	9762	8758	8515	9052	8947	8311	9333
45.0484	8671	9834	8658	8752	9035	8831	8376	9275
45.0615	8664	10055	8863	8565	9117	9093	8372	9251
45.0746	8713	9972	8853	8607	9263	8937	8470	9219
45.0878	8615	10116	9244	8726	9227	9014	8583	9325
45.1009	8667	10192	9293	9035	9515	9178	8659	9472
45.114	8504	10064	9153	8928	9584	9102	8539	9632
45.1272	8488	10163	8944	8899	9533	8893	8742	9739
45.1403	8636	9976	9105	9120	9223	9000	8651	9601
45.1534	8639	9820	9121	8718	9713	9346	8773	9469
45.1665	8438	9922	9150	8867	9412	9021	8646	9372
45.1797	8527	9883	9106	8712	9375	9015	8591	9328
45.1928	8391	9699	8946	8634	9358	8830	8570	9497
45.2059	8541	9662	8907	8666	9507	8872	8779	9479
45.2191	8556	9886	8767	8706	9346	8825	8496	9289
45.2322	8621	9532	8715	8638	9478	8931	8337	9336
45.2453	8599	9633	8839	8452	9219	8940	8456	9294
45.2585	8328	9790	9102	8496	9375	8849	8456	9132
45.2716	8530	9769	8875	8542	9185	8583	8352	9213
45.2847	8462	9500	8782	8601	9198	8616	8380	9161
45.2978	8470	9860	8592	8435	9324	9034	8333	9211
45.311	8437	9795	8682	8627	9324	8697	8373	9212
45.3241	8405	9638	8898	8612	9385	8920	8315	9225
45.3372	8590	9580	8767	8541	9289	8710	8321	9036
45.3504	8404	9666	8827	8444	8951	8666	8195	9089
45.3635	8409	9745	8742	8475	9122	8798	8260	9367
45.3766	8518	9735	8807	8657	9188	8802	8376	9288
45.3898	8347	9809	8764	8564	9106	8812	8258	9384
45.4029	8402	9712	8624	8586	9150	8597	8152	9203
45.416	8213	9839	8782	8632	9046	8899	8137	9271
45.4292	8460	9811	8615	8322	9164	8978	8440	9248
45.4423	8452	9753	8524	8394	9060	8883	8331	9365
45.4554	8462	9799	8711	8493	9167	9006	8264	9413
45.4685	8539	9749	8776	8561	9183	8823	8342	9229
45.4817	8561	9569	8676	8737	9263	9067	8130	9223
45.4948	8443	9958	8963	8592	9160	8974	8214	9540
45.5079	8526	9558	8682	8626	9079	8895	8214	9361
45.5211	8393	9719	8714	8729	9106	8854	8291	9377
45.5342	8505	9545	8717	8646	9050	8622	8364	9328
45.5473	8351	9429	8810	8447	9163	8729	8016	9413
45.5605	8446	9576	8803	8570	9068	8962	7968	9341
45.5736	8533	9642	8565	8592	8992	8812	8068	9100
45.5867	8401	9753	8781	8268	9102	8815	8123	9017
45.5998	8307	9614	8758	8412	9147	8869	8277	9132
45.613	8266	9909	8678	8580	9136	8774	8018	9226
45.6261	8610	9738	8571	8505	9040	8785	8062	9080
45.6392	8579	9772	8899	8394	9080	8846	8218	9281
45.6524	8364	9645	8729	8451	9091	8772	8343	9249
45.6655	8320	9865	8656	8400	9134	8748	8253	9240
45.6786	8290	9507	8672	8433	9134	8615	8248	9210
45.6918	8327	9606	8723	8266	9160	8615	8231	8992
45.7049	8465	9420	8568	8227	8776	8844	8351	9118
45.718	8574	9585	8710	8503	9294	8815	8108	9238
45.7311	8358	9789	8715	8353	9115	8759	8178	8902
45.7443	8408	9553	8832	8312	9318	8906	8473	9056
45.7574	8474	9750	8569	8494	9108	8789	8256	9222
45.7705	8362	9799	8812	8522	9051	8763	7993	9263
45.7837	8381	9566	8753	8473	8978	8426	8153	9272
45.7968	8183	9502	8605	8383	9190	8756	8202	9311
45.8099	8433	9436	8649	8731	9303	8675	8209	9342
45.8231	8352	9710	8629	8612	9165	8746	8253	9199
45.8362	8459	9725	8764	8197	9232	8614	8098	9240
45.8493	8512	9562	8729	8657	9116	8735	8237	9117
45.8624	8374	9594	8697	8512	8947	8886	8340	9228
45.8756	8448	9742	8581	8402	9302	8700	8067	9021
45.8887	8408	9776	8662	8387	9166	8738	8178	9166
45.9018	8338	9726	8640	8467	9163	8917	8181	9182
45.915	8440	9543	8587	8556	8991	8912	8167	9173
45.9281	8324	9722	8618	8692	9156	8624	8267	9272
45.9412	8257	9510	8816	8556	9019	8673	8290	9090
45.9544	8593	9828	8709	8773	9029	8744	8150	9099
45.9675	8406	9756	8859	8444	9035	8790	8125	9404
45.9806	8532	9588	8657	8458	9111	8609	8190	9277
45.9938	8449	9648	8802	8423	8991	8855	8176	9245
46.0069	8405	9710	8707	8596	9133	8616	8209	9202
46.02	8524	9670	8898	8590	9072	8656	8105	9098
46.0331	8461	9557	8534	8457	9073	8812	8081	9209
46.0463	8563	9873	8616	8424	9132	8513	8086	9208
46.0594	8432	9584	8661	8454	9141	8581	8234	9236
46.0725	8427	9540	8675	8450	9157	8681	8230	9170
46.0857	8575	9593	8756	8494	9172	8687	8274	9129
46.0988	8512	9590	8678	8582	9340	8762	7859	9293
46.1119	8548	9784	8788	8696	9050	8834	8102	9250
46.1251	8569	9640	8855	8540	9093	8761	8294	9170
46.1382	8389	9545	8562	8523	9082	8734	7951	9355
46.1513	8226	9576	8671	8831	9264	8806	8137	9469
46.1644	8496	9619	8762	8383	9066	8856	8280	9127
46.1776	8555	9556	8801	8582	9045	8808	8260	8993
46.1907	8550	9644	8611	8561	9322	8817	8177	9056
46.2038	8441	9586	8719	8260	9180	8670	8131	9220
46.217	8336	9809	8895	8639	9097	8720	7972	9150
46.2301	8336	9707	8651	8538	8979	8799	8077	9224
46.2432	8448	9849	8559	8550	9318	8632	8196	9339
46.2564	8371	9717	8675	8495	8996	8875	8123	9371
46.2695	8397	9792	8828	8296	9088	8883	8162	9116
46.2826	8427	9727	8685	8484	9177	8754	8300	9115
46.2957	8333	9490	8490	8532	8969	8806	8178	9157
46.3089	8358	9663	8658	8524	9197	8736	8255	9252
46.322	8630	9703	8651	8375	9111	8721	8027	9306
46.3351	8361	9391	8632	8487	9055	8796	7977	9208
46.3483	8562	9728	8735	8511	8985	8838	8185	9169
46.3614	8481	9590	8672	8453	8955	8801	8240	9344
46.3745	8464	9799	8633	8592	8983	8821	8190	9112
46.3877	8519	9656	8631	8484	9135	8766	8348	9245
46.4008	8414	9595	8841	8451	9082	8711	8332	9209
46.4139	8451	9520	8641	8542	8991	8597	8237	9451
46.4271	8418	9711	8728	8715	9042	8816	8073	9311
46.4402	8435	9587	8799	8466	9208	8789	8260	9237
46.4533	8509	9655	8873	8474	9157	8717	8277	9420
46.4664	8482	9854	8802	8450	9019	8934	8292	9208
46.4796	8395	9763	8764	8504	9135	8791	7938	9056
46.4927	8556	9768	8650	8491	9195	8796	8086	9261
46.5058	8378	9616	8599	8373	9227	8704	8091	9180
46.519	8199	9547	8561	8537	9166	8767	8380	9132
46.5321	8339	9588	8818	8539	9284	8717	8240	9309
46.5452	8474	9771	8658	8675	9214	8790	8235	9415
46.5584	8491	9667	8607	8678	9083	8650	8328	9085
46.5715	8467	9625	8717	8576	9027	8726	8082	9252
46.5846	8586	9813	8830	8432	9093	8804	8217	9123
46.5977	8365	9638	8830	8430	9028	8789	8173	9214
46.6109	8430	9862	8647	8470	9078	8785	8328	9408
46.624	8468	9880	8763	8491	9110	8710	8259	9234
46.6371	8557	9748	8812	8691	9207	8777	8210	9161
46.6503	8504	9676	8766	8386	9155	8688	8383	9165
46.6634	8452	9454	8667	8603	9338	8823	8046	9226
46.6765	8416	9488	8798	8638	9079	8548	8156	9258
46.6897	8344	9671	8817	8581	8938	8833	8418	9181
46.7028	8613	9631	8859	8440	9022	8674	8249	9313
46.7159	8553	9673	8698	8615	9153	8775	8136	9357
46.729	8517	9647	8834	8608	9258	8690	8212	9141
46.7422	8353	9529	8711	8577	9188	8856	8077	9243
46.7553	8508	9474	8787	8569	9303	8985	7968	9129
46.7684	8562	9744	8952	8419	9428	8668	8110	9415
46.7816	8585	9839	8900	8517	9183	8695	8182	9175
46.7947	8365	9625	8770	8591	9172	8821	8225	9079
46.8078	8505	9781	8746	8591	8991	8534	8250	9341
46.821	8427	9721	8722	8465	9208	8856	8183	9263
46.8341	8518	9730	8658	8504	9116	8763	8293	9283
46.8472	8289	9838	8837	8653	9453	8751	8329	9129
46.8604	8418	9661	8793	8604	9216	8735	8194	9083
46.8735	8599	9791	8726	8805	9270	8783	8341	9293
46.8866	8510	9638	8815	8451	9183	8814	8042	9249
46.8997	8620	9687	8765	8709	9236	8561	8206	9338
46.9129	8516	9787	8826	8380	9246	8628	8434	9192
46.926	8374	9851	8863	8722	9313	8771	8265	9206
46.9391	8453	9688	8745	8514	9152	8790	8167	9091
46.9523	8639	9726	8741	8582	8985	8887	8159	9268
46.9654	8527	9725	8701	8465	9293	8823	8018	9424
46.9785	8526	9574	8813	8638	9061	8574	8302	9212
46.9917	8407	9591	8901	8482	9073	8796	8212	9203
47.0048	8286	9614	8948	8472	9207	8795	8195	9325
47.0179	8381	9823	8935	8501	9170	8846	8039	9256
47.031	8737	9757	8935	8771	9204	8772	8132	9427
47.0442	8758	9708	8916	8635	9272	8702	8192	9457
47.0573	8660	9568	8852	8748	9216	8687	8121	8993
47.0704	8510	9964	8623	8690	9164	8835	8133	9260
47.0836	8535	9751	8734	8579	9243	8855	8109	9334
47.0967	8484	9715	8679	8493	9306	8882	8311	9334
47.1098	8564	9610	8760	8700	9273	8795	8191	9245
47.123	8588	9770	8658	8536	9235	8731	8153	9321
47.1361	8430	9724	8823	8494	9232	8839	8154	9147
47.1492	8519	9691	8726	8574	9471	8922	8292	9217
47.1623	8439	9485	8709	8516	9282	8883	8304	9323
47.1755	8525	9673	8739	8506	9280	8826	8187	9343
47.1886	8503	9804	8833	8489	8986	8788	8254	9213
47.2017	8540	9751	8981	8508	9271	8708	8137	9193
47.2149	8424	9711	8908	8603	9404	8735	8084	9350
47.228	8470	9741	8832	8574	9174	8734	8180	9448
47.2411	8499	9882	8868	8741	9395	8954	8185	9364
47.2543	8566	9905	9001	8679	9419	8807	8424	9076
47.2674	8552	9812	8827	8660	9344	8870	8211	9379
47.2805	8721	9963	8741	8673	9378	8757	8236	9404
47.2937	8710	9699	8796	8537	9165	8733	7923	9330
47.3068	8700	9959	9072	8639	9210	8890	8151	9606
47.3199	8510	9843	8848	8485	9200	8753	8303	9403
47.333	8491	9819	8937	8793	9273	8591	8123	9571
47.3462	8567	9771	8779	8735	9080	8631	8070	9442
47.3593	8628	9765	8796	8409	9340	8974	8329	9167
47.3724	8628	9828	8784	8618	9264	8826	8108	9164
47.3856	8486	9803	8861	8832	9291	8614	8248	9329
47.3987	8402	9790	8749	8721	9200	8614	8201	9480
47.4118	8587	9945	8807	8796	9300	8804	8154	9246
47.425	8707	9938	8773	8520	9367	8864	8113	9262
47.4381	8412	9955	8755	8606	9303	8679	8352	9233
47.4512	8658	9926	8901	8587	9566	8809	8132	9440
47.4643	8634	9670	8757	8670	9261	8873	8116	9384
47.4775	8436	9967	9016	8635	9085	8940	8190	9419
47.4906	8595	9898	8900	8689	9289	8743	8070	9281
47.5037	8594	9700	8729	8664	9326	8848	7992	9419
47.5169	8606	9864	8815	8540	9431	8939	8273	9391
47.53	8741	9770	8905	8640	9208	8788	8249	9270
47.5431	8738	9718	8752	8419	9244	8771	8125	9382
47.5563	8733	9694	8740	8444	9362	8943	8082	9338
47.5694	8661	9763	8892	8556	9150	8937	8201	9367
47.5825	8620	9995	8756	8495	9315	8964	8213	9552
47.5956	8495	9906	8913	8662	9139	8857	8203	9513
47.6088	8482	9810	8821	8818	9154	8800	8314	9297
47.6219	8522	9932	8924	8576	9168	9044	8340	9203
47.635	8608	9903	8775	8678	9170	9059	8082	9266
47.6482	8395	9905	8957	8914	9346	9040	8338	9342
47.6613	8588	9738	8794	8355	9253	9035	8180	9364
47.6744	8648	9747	8833	8554	9195	8860	8225	9339
47.6876	8588	9846	8929	8601	9181	8906	8289	9306
47.7007	8716	9831	8803	8592	9162	8936	8195	9233
47.7138	8735	9898	8966	8472	9208	8810	8320	9204
47.7269	8672	9993	8915	8631	9321	8826	8096	9363
47.7401	8782	9874	9045	8858	9253	8827	8229	9150
47.7532	8646	9752	9074	8722	9141	8799	8068	9295
47.7663	8494	9761	8804	8576	9220	8941	8070	9520
47.7795	8572	9959	8897	8675	9483	8955	8225	9261
47.7926	8674	9808	8808	8668	9398	8779	8208	9338
47.8057	8410	9946	8791	8516	9221	8878	8140	9463
47.8189	8479	9508	8884	8527	9296	8903	8220	9370
47.832	8729	9837	8999	8724	9133	8786	8086	9424
47.8451	8620	9973	8853	8651	9189	8958	8255	9350
47.8583	8505	9879	8893	8695	9426	9156	8198	9539
47.8714	8564	9873	8682	8865	9307	8921	8227	9583
47.8845	8534	9685	8707	8871	9088	8979	8125	9434
47.8976	8697	9799	9081	8805	9233	8936	8154	9580
47.9108	8731	9672	9073	8676	9435	8836	8243	9590
47.9239	8486	10116	9069	8741	9331	8809	8140	9484
47.937	8587	9995	9033	8786	9213	8983	8130	9288
47.9502	8676	9896	9004	8618	9546	9047	8216	9436
47.9633	8635	10162	8792	8728	9451	8898	8117	9374
47.9764	8757	10137	8945	8661	9418	8925	8230	9327
47.9896	8576	9810	8917	8855	9375	8748	8271	9494
48.0027	8630	9921	8952	8759	9321	9016	8245	9185
48.0158	8578	9691	8840	8825	9453	9100	8151	9204
48.0289	8536	9939	8673	8977	9206	8870	8174	9511
48.0421	8464	9971	9039	8599	9209	8879	8252	9499
48.0552	8558	10053	8843	8839	9360	8800	8179	9477
48.0683	8689	9914	8826	8904	9385	8743	8193	9523
48.0815	8658	9782	8861	8581	9421	8885	8277	9348
48.0946	8897	9915	8800	8786	9315	9020	8127	9360
48.1077	8879	9696	8864	8823	9365	8937	8092	9283
48.1209	8726	9984	9049	8673	9162	8881	8310	9313
48.134	8809	9907	9087	8596	9483	8826	8318	9296
48.1471	8646	9956	8868	8740	9460	9009	8275	9373
48.1602	8728	9742	8947	8681	9341	8969	8275	9160
48.1734	8574	9794	8921	8762	9199	8825	8113	9251
48.1865	8932	9888	8949	8684	9226	8935	8139	9326
48.1996	8903	9863	9032	8936	9315	9098	8191	9240
48.2128	8900	9943	9179	8660	9323	9142	8146	9333
48.2259	8971	10070	8960	8626	9539	9010	8286	9505
48.239	8942	10064	9077	8865	9387	8970	8253	9443
48.2522	9056	10065	9182	8731	9266	8923	8205	9469
48.2653	8864	9987	8941	8753	9208	8972	8170	9569
48.2784	8827	10022	9048	8708	9344	8983	8137	9492
48.2916	8881	9886	9048	8925	9308	8921	8161	9613
48.3047	8951	10016	8934	8817	9407	9070	8354	9564
48.3178	8827	10176	8978	8624	9413	9096	8169	9470
48.3309	8910	10042	8923	8736	9279	9128	8188	9675
48.3441	9032	10293	9281	8833	9467	8888	8262	9660
48.3572	8848	10130	9121	8749	9366	9062	8207	9599
48.3703	9034	10350	8979	8856	9548	9171	8191	9630
48.3835	9197	10057	9292	8977	9430	9139	8246	9477
48.3966	9128	10288	9283	8996	9568	9035	8367	9766
48.4097	9053	10222	9102	9050	9519	9094	8268	9759
48.4229	8983	10361	9206	8952	9313	9176	8292	9695
48.436	9071	10497	9500	9113	9734	9202	8507	9694
48.4491	8904	10486	9473	9166	9582	9485	8373	9619
48.4622	9263	10550	9253	9032	9561	9481	8285	9864
48.4754	9019	10613	9352	9110	9822	9563	8560	9755
48.4885	9027	10347	9299	9152	9559	9402	8491	9770
48.5016	9127	10519	9323	9206	9939	9342	8602	9748
48.5148	9213	10394	9400	9052	9906	9340	8787	9780
48.5279	9148	10473	9237	9122	9863	9433	8590	9969
48.541	9292	10460	9379	9330	9827	9374	8607	10015
48.5542	9235	10512	9333	9292	9742	9519	8395	9943
48.5673	9171	10399	9580	9262	10025	9356	8520	9881
48.5804	9417	10579	9360	9149	9915	9472	8792	9589
48.5935	9207	10505	9441	9309	9856	9462	8545	9848
48.6067	9186	10342	9583	9151	9976	9454	8623	9716
48.6198	9453	10547	9808	9191	9817	9427	8627	9738
48.6329	9212	10263	9595	9261	9929	9655	8947	9798
48.6461	9119	10446	9592	9300	9855	9544	8717	9865
48.6592	9301	10160	9510	9360	9776	9613	8591	10029
48.6723	9347	10458	9369	9316	10066	9523	8673	9951
48.6855	9348	10627	9580	9143	10099	9731	8744	10267
48.6986	9381	10432	9542	9375	10163	9575	8926	10088
48.7117	9350	10507	9507	9256	9918	9583	8741	9842
48.7249	9285	10667	9465	9399	9985	9570	8598	9843
48.738	9234	10615	9635	9035	10059	9371	8664	9779
48.7511	9423	10489	9894	9278	9902	9425	8658	9933
48.7642	9418	10549	9490	9516	10205	9542	8713	9884
48.7774	9180	10802	9605	9355	10022	9498	8770	10082
48.7905	9493	10784	9383	9218	10062	9582	8674	9948
48.8036	9325	10781	9332	9578	10234	9683	8604	9985
48.8168	9323	10796	9506	9236	10188	9682	8805	10058
48.8299	9345	10783	9516	9445	10134	9626	8928	10148
48.843	9215	10757	9577	9232	10212	9660	8836	10093
48.8562	9379	10648	9640	9449	10127	9508	8932	10117
48.8693	9320	10633	9776	9366	10181	9484	8808	10094
48.8824	9382	10954	9526	9432	10103	9690	8704	10212
48.8955	9380	10941	9471	9328	10061	9798	8861	10134
48.9087	9568	10571	9624	9461	10207	9640	8778	10138
48.9218	9255	10808	9609	9653	9989	9650	8736	10248
48.9349	9380	10696	9737	9461	10281	9726	8893	10136
48.9481	9490	10951	9747	9604	10173	9883	8652	10346
48.9612	9311	10719	9559	9638	10296	9775	8883	10182
48.9743	9158	10919	9724	9567	10028	9610	8847	10141
48.9875	9545	10879	9777	9573	10265	9665	8673	10112
49.0006	9543	10754	9675	9353	10196	9865	8817	10217
49.0137	9251	10826	9549	9331	9822	9550	8929	10199
49.0268	9500	10841	9760	9674	10146	9682	8767	10545
49.04	9444	10849	9678	9616	10183	9793	8768	10311
49.0531	9400	10984	9760	9509	10477	9851	8800	10428
49.0662	9339	10953	9893	9556	10318	9966	8807	10206
49.0794	9416	10782	9855	9552	10221	9803	8751	10137
49.0925	9463	10813	9968	9529	10191	9707	8711	10447
49.1056	9534	10903	9590	9468	10279	9748	8718	10432
49.1188	9383	10944	9671	9730	10268	10029	8818	10255
49.1319	9383	10933	9604	9599	10132	9951	8809	10279
49.145	9633	10663	9779	9687	10350	9737	8854	10630
49.1582	9369	10635	9762	9633	10111	9638	8925	10414
49.1713	9452	10938	9889	9596	10129	9895	8709	10160
49.1844	9533	10724	9984	9618	10016	9841	9033	10155
49.1975	9517	11014	9829	9663	10279	9814	9058	10323
49.2107	9418	10936	9883	9753	10404	9851	8959	10286
49.2238	9523	10893	9826	9628	10346	9789	8850	10378
49.2369	9401	10816	9765	9633	10479	9824	8928	10202
49.2501	9611	10986	9780	9784	10206	9917	8998	10297
49.2632	9611	10992	9576	9628	10208	9935	8936	10196
49.2763	9693	10827	9760	9913	10291	9770	8871	10470
49.2895	9755	10880	9891	9769	10335	9940	9071	10447
49.3026	9720	10958	9626	9640	10358	10145	9117	10363
49.3157	9698	11069	9723	9742	10414	9907	8854	10244
49.3288	9825	10971	9916	9824	10372	9944	9082	10307
49.342	9434	11162	9849	9601	10330	9983	8853	10325
49.3551	9683	10858	9953	10158	10193	9955	9170	10582
49.3682	9433	11149	9732	9953	10236	10134	9276	10376
49.3814	9603	11127	9956	9887	10223	9998	9054	10442
49.3945	9799	11036	9906	9730	10187	9813	8994	10428
49.4076	9816	11178	9867	9969	10360	9882	9044	10260
49.4208	9845	11363	9881	9801	10299	10022	9045	10421
49.4339	9901	11066	9737	9842	10583	9993	8933	10659
49.447	9795	11219	10059	9792	10384	9884	9024	10774
49.4601	9842	11312	9971	9747	10423	9933	8968	10497
49.4733	10009	11420	10159	9968	10579	10153	8944	10684
49.4864	10327	11367	10209	10239	10560	10188	8954	10562
49.4995	10087	11249	9861	9944	10629	10192	8934	10494
49.5127	10269	11052	9983	10078	10450	9997	9069	10560
49.5258	10233	11245	10107	9826	10473	10034	9040	10636
49.5389	10269	11384	10152	10084	10409	10061	9256	10765
49.5521	10471	11497	10026	10088	10348	10269	9147	10681
49.5652	10848	11552	10163	10151	10497	10300	9120	10533
49.5783	11004	11444	10074	10183	10620	10277	9332	10612
49.5914	11054	11298	10053	10184	10531	10094	9304	10794
49.6046	10966	11597	10198	10286	10648	10061	9018	10689
49.6177	11273	11783	10355	10197	10530	10170	9291	10585
49.6308	11521	11660	10203	10006	10743	10308	9169	10729
49.644	12064	11604	10299	10272	10702	10189	9151	10739
49.6571	12368	11741	10279	10332	10878	10289	9203	10997
49.6702	12645	11716	10260	10300	10827	10490	9310	10915
49.6834	13380	11641	10418	10368	10703	10378	9392	11047
49.6965	13969	12253	10434	10503	10865	10307	9487	11223
49.7096	14768	12262	10587	10402	10794	10586	9413	11280
49.7228	15539	12089	10663	10545	10974	10685	9521	11024
49.7359	16329	12221	10671	10644	11081	10689	9418	11281
49.749	17764	12199	10717	10827	10881	10657	9452	11176
49.7621	19132	12479	10790	10871	10993	10701	9625	11572
49.7753	20611	12530	10828	10929	11044	10756	9684	11519
49.7884	22634	12796	10876	11065	11140	10818	9591	11382
49.8015	24822	13019	10806	11065	11436	10899	9636	11552
49.8147	27125	13063	11012	11520	11086	10975	9819	11538
49.8278	29799	13450	11430	11586	11324	11268	10033	11565
49.8409	32788	13660	11347	11730	11560	11027	10011	11953
49.8541	35283	14246	11744	11802	11562	11387	10077	12126
49.8672	38629	14583	11794	12322	11799	11461	10244	12481
49.8803	42485	15031	12134	12594	11890	11991	10476	12610
49.8934	46493	15713	12569	12650	12228	12175	10701	12924
49.9066	50849	16295	12845	12972	12420	12400	10914	13450
49.9197	54661	16848	13204	13633	12641	12827	11241	13608
49.9328	59633	17461	13818	13956	12714	13473	11455	14000
49.946	64537	18826	14617	14677	13666	13800	11727	14609
49.9591	70194	19726	14979	15125	13661	14630	12117	15397
49.9722	75178	20994	15732	15994	14302	15014	12517	15913
49.9854	80070	22178	16434	16551	14829	15972	13188	16623
49.9985	85769	23529	17126	17417	15408	16451	13721	17489
50.0116	90967	25629	18275	18598	16275	17454	14379	18522
50.0247	95470	27959	19218	19679	17188	18355	15283	19772
50.0379	101334	30680	20802	21143	17935	19534	16063	20741
50.051	106075	34935	23021	22366	19233	20732	17068	21719
50.0641	110503	39433	25104	24536	20321	22725	18441	23459
50.0773	114426	45675	28093	26671	21881	24703	20025	25970
50.0904	118579	53365	32209	29989	23849	27807	22381	28721
50.1035	120726	64057	37653	33980	26549	32357	24840	32647
50.1167	123091	76405	44995	39249	29525	37441	28476	36989
50.1298	124187	91301	54026	46309	33445	44938	32365	42826
50.1429	125910	109369	65884	55279	39272	54145	38213	51283
50.1561	125666	130070	81079	66579	46876	66493	45961	61310
50.1692	124552	149945	99321	80428	55987	82655	55264	74704
50.1823	122519	171105	119264	98279	67303	102212	67516	90330
50.1954	120262	185705	141151	118694	82031	125115	81542	108945
50.2086	116157	194752	160733	138145	100838	149754	98607	130987
50.2217	113130	194801	173558	158836	121145	170693	115608	152640
50.2348	107648	185893	179750	172431	142802	184807	133598	172239
50.248	102812	173086	177301	179084	163931	186496	146791	183975
50.2611	97383	157824	169139	174431	179035	175487	154380	185840
50.2742	93299	145183	160225	161927	188753	157411	154181	177835
50.2874	87279	138252	152085	146821	189780	140135	150139	162510
50.3005	81981	133529	148676	132619	183580	126237	142968	145869
50.3136	77335	131233	149956	123519	174825	119186	136185	132544
50.3267	72133	130347	154122	118951	167332	116725	131820	125028
50.3399	67434	127972	158597	118030	162296	118578	130750	122161
50.353	61843	121679	162182	118608	161206	121519	132716	122289
50.3661	57426	112750	161076	119659	161373	123170	136009	123262
50.3793	52748	101235	153762	116942	165454	119786	138047	123463
50.3924	48946	89052	142238	110947	166528	111081	137024	120206
50.4055	45078	76757	126850	100317	163206	98084	132288	112370
50.4187	41549	66942	110875	88262	156956	85027	122977	101333
50.4318	38299	58449	97428	76232	143994	73277	112198	88342
50.4449	36444	52281	85906	65531	129693	62532	99668	76670
50.458	33887	47987	77809	57057	115255	54767	88986	67551
50.4712	32090	44977	71385	51527	101454	49992	79066	60036
50.4843	30445	42907	66685	46481	90480	46082	71698	54554
50.4974	28594	41295	62651	42251	81403	43113	65636	50901
50.5106	27278	41559	58354	40107	75167	41568	60751	49384
50.5237	26202	42910	54884	39207	69337	41230	57341	48592
50.5368	25009	45093	50381	38044	64709	41754	53961	49076
50.55	23492	47657	46042	38806	59894	43468	50210	50839
50.5631	22619	50949	41790	39873	55224	46109	45919	52857
50.5762	22186	55526	38034	41493	50202	49293	42787	56985
50.5894	21435	60309	35281	43852	46438	53301	39612	61391
50.6025	20432	64787	32871	47690	42584	58768	36840	66389
50.6156	19778	69028	31184	51658	40138	64070	34086	70778
50.6287	18954	72164	29841	55929	38323	68922	31633	75860
50.6419	18074	72773	28491	60159	36284	72514	30493	78380
50.655	17420	72523	27572	63872	35412	74167	28739	78993
50.6681	16822	70415	26198	66080	34125	74091	27401	77866
50.6813	16264	67544	25242	65967	33405	71312	26194	74165
50.6944	15592	63855	23777	64371	32274	67445	24825	70537
50.7075	15055	59496	22595	61031	30762	62457	23333	66165
50.7207	14719	55840	21242	57059	29902	57605	22185	62067
50.7338	13936	54011	20170	52900	28275	53778	21241	58872
50.7469	13500	52116	19506	49538	27050	51358	20231	56215
50.76	13332	49831	19123	47238	25529	50204	19438	54147
50.7732	12658	47733	18258	45862	24183	48833	18584	52964
50.7863	12346	45686	17825	44313	23218	46919	18307	50275
50.7994	12015	43001	17049	43023	22469	45229	17363	47917
50.8126	11786	39507	16312	41728	21967	42330	16319	44109
50.8257	11706	36047	15641	39302	20997	38967	15665	40376
50.8388	11372	32335	14963	35739	20143	34687	14832	35744
50.852	11075	28519	14314	32433	19131	30408	14364	32217
50.8651	10977	25936	13523	28986	18103	26862	13439	28646
50.8782	10964	23091	13007	25615	17097	23687	12972	25369
50.8913	10647	21000	12805	22940	16385	20914	12521	22824
50.9045	10425	19534	12342	20536	15462	18959	12025	20782
50.9176	10351	18398	12215	18563	15119	17337	11681	19304
50.9307	10314	17123	11702	17322	14151	16193	11339	17774
50.9439	9951	16162	11593	15975	13692	14972	10954	16583
50.957	10245	15046	11417	15152	13213	14523	10907	15829
50.9701	10055	14827	11321	14137	13074	13944	10684	15120
50.9833	10012	14305	11137	13461	12901	13362	10513	14585
50.9964	9909	13922	10899	13208	12331	12715	10134	14228
51.0095	9659	13541	10979	12689	12236	12449	10133	13495
51.0226	10019	13284	10820	12466	12202	12360	9806	13281
51.0358	9801	12934	10815	12326	11832	12036	9880	12764
51.0489	9907	12665	10689	11774	11722	11632	9963	12712
51.062	9710	12599	10582	11675	11648	11665	9797	12189
51.0752	9816	12420	10621	11530	11444	11236	9800	12239
51.0883	9631	12309	10441	11466	11562	11192	9418	11808
51.1014	9732	12211	10502	11282	11314	11077	9339	11770
51.1146	9763	12312	10344	11065	11214	10947	9532	11750
51.1277	9677	12279	10530	10666	11231	10974	9407	11714
51.1408	9632	12078	10264	10694	11061	10767	9582	11281
51.154	9494	11823	10417	10857	11126	11046	9339	11289
51.1671	9571	11757	10267	10542	11189	10672	9378	11387
51.1802	9760	11606	10081	10736	11010	10532	9482	11210
51.1933	9524	11641	10263	10485	11006	10595	9447	11043
51.2065	9758	11567	10199	10372	11025	10463	8945	11021
51.2196	9610	11413	10319	10443	11089	10404	9128	10956
51.2327	9508	11353	10203	10419	10679	10160	8972	10988
51.2459	9473	11343	10247	10374	10695	10349	9047	11145
[truncated: 3,175 more rows]
